# Supplementary material for: Two coordination modes of CuII in a binuclear complex with N-(pyridin-2-yl­carbon­yl)pyridine-2-carboxamidate ligands
Source: Acta Crystallogr Sect E Struct Rep Online. 2012 Sep 19;68(Pt 10):m1280–1. doi: 10.1107/S1600536812038330 (PMC3470158; doi:10.1107/S1600536812038330)
Supplement: Supplementary file 2 [file e-68-m1280-Isup2.hkl]

# 
# h,k,l, Fc-squared, Fo-squared, sigma(Fo-squared) and status flag 
# 
data_I
_shelx_title ' ericzwem in P-1' 
_shelx_refln_list_code          4 
_shelx_F_calc_maximum      297.27 
_exptl_crystal_F_000       920.00 
_reflns_d_resolution_high  0.8409 
 
loop_ 
 _symmetry_equiv_pos_as_xyz 
 'x, y, z' 
 '-x, -y, -z' 
 
_cell_length_a     8.9726 
_cell_length_b    10.0569 
_cell_length_c    18.3689 
_cell_angle_alpha  82.573 
_cell_angle_beta   83.802 
_cell_angle_gamma  82.222 
 
_shelx_F_squared_multiplier     1.000 
 
loop_ 
 _refln_index_h 
 _refln_index_k 
 _refln_index_l 
 _refln_F_squared_calc 
 _refln_F_squared_meas 
 _refln_F_squared_sigma 
 _refln_observed_status 
   1   0   0     1037.07     1312.97     21.79 o 
   2   0   0     3293.12     3039.43     49.93 o 
   3   0   0      881.34      968.81     17.94 o 
   4   0   0       59.31       93.72      4.42 o 
   5   0   0     6272.69     6453.07    150.09 o 
   6   0   0     2573.89     2692.73     67.56 o 
   7   0   0     2669.21     2708.16     69.26 o 
   8   0   0      245.15      207.02     12.02 o 
   9   0   0      244.51      225.71     13.44 o 
  10   0   0       70.23       78.98      9.80 o 
 -10   1   0      453.24      489.76     22.01 o 
  -9   1   0      500.69      482.29     20.72 o 
  -8   1   0      104.64       96.42      8.99 o 
  -7   1   0       17.58       13.19      4.59 o 
  -6   1   0      304.30      239.60     11.51 o 
  -5   1   0     3388.39     3595.68     70.19 o 
  -4   1   0     2762.99     2917.26     70.48 o 
  -3   1   0     3922.91     4051.68     77.25 o 
  -2   1   0     1263.71     1319.18     26.70 o 
  -1   1   0     1591.55     1641.24     31.50 o 
   0   1   0    14405.95    14541.22    461.99 o 
   1   1   0     4190.94     4577.05     85.91 o 
   2   1   0    25693.45    30017.66    554.98 o 
   3   1   0     4990.48     5962.54    113.30 o 
   4   1   0       45.58       77.56      7.94 o 
   5   1   0      113.15       97.67      5.99 o 
   6   1   0      208.44      231.58      8.84 o 
   7   1   0     2194.73     2164.02     56.53 o 
   8   1   0      232.89      222.77     12.31 o 
   9   1   0      613.49      587.02     23.90 o 
  10   1   0      188.16      211.80     21.42 o 
 -10   2   0      423.80      437.88     41.85 o 
  -9   2   0     1003.79     1012.50     34.36 o 
  -8   2   0     1743.82     1695.57     48.87 o 
  -7   2   0      516.90      455.15     26.26 o 
  -6   2   0     4399.50     4017.91    263.45 o 
  -5   2   0        0.14        7.88      3.33 o 
  -4   2   0     5063.76     5256.71    100.91 o 
  -3   2   0     2165.36     2213.01     44.58 o 
  -2   2   0      378.74      506.34     10.29 o 
  -1   2   0    24326.09    26772.22    425.78 o 
   0   2   0      260.65      242.56      5.27 o 
   1   2   0      469.68      712.55     12.83 o 
   2   2   0     6224.03     6801.34    128.18 o 
   3   2   0    38412.74    40739.46    753.05 o 
   4   2   0     1248.22     1422.16     31.07 o 
   5   2   0     3894.44     3970.06    103.62 o 
   6   2   0      252.58      257.25     10.41 o 
   7   2   0       50.67       53.11      5.10 o 
   8   2   0       41.15       45.36      6.60 o 
   9   2   0      388.21      386.08     17.53 o 
  10   2   0     1760.60     1894.06     78.66 o 
  -9   3   0      300.86      289.50     17.60 o 
  -8   3   0      601.27      587.22     23.94 o 
  -7   3   0      129.33      138.32     10.33 o 
  -6   3   0     4342.25     4349.71    149.28 o 
  -5   3   0       63.52       45.93      6.11 o 
  -4   3   0     1455.64     1412.21     31.76 o 
  -3   3   0     4054.95     4134.05     69.23 o 
  -2   3   0     3359.24     3448.12     57.91 o 
  -1   3   0     3117.98     3407.06     56.79 o 
   0   3   0      623.85      686.55     13.07 o 
   1   3   0      373.18      313.50      6.94 o 
   2   3   0     5874.82     5753.44     93.75 o 
   3   3   0     2009.03     1957.45     40.59 o 
   4   3   0     2401.21     2684.76     54.92 o 
   5   3   0     2965.48     2908.00     60.02 o 
   6   3   0     1279.53     1246.77     30.18 o 
   7   3   0      129.31      130.50      7.30 o 
   8   3   0        9.53       10.13      4.45 o 
   9   3   0      232.68      265.26     21.97 o 
  10   3   0      564.20      587.37     35.35 o 
  -9   4   0       21.63       17.11      6.89 o 
  -8   4   0      618.18      597.77     25.71 o 
  -7   4   0     1442.29     1404.01     46.89 o 
  -6   4   0      640.72      614.20     40.82 o 
  -5   4   0     1040.01      996.45     55.43 o 
  -4   4   0      332.41      332.07     11.84 o 
  -3   4   0     6369.74     6076.50    100.78 o 
  -2   4   0      126.27       84.75      4.20 o 
  -1   4   0     7322.50     7517.72    122.61 o 
   0   4   0      829.10      911.95     17.39 o 
   1   4   0     6979.99     7010.18    114.03 o 
   2   4   0     1064.59     1016.39     19.07 o 
   3   4   0      342.34      286.14     12.58 o 
   4   4   0     1031.86      955.13     20.07 o 
   5   4   0      711.43      635.41     18.11 o 
   6   4   0     5571.56     6051.37    119.77 o 
   7   4   0      279.71      298.19     15.34 o 
   8   4   0      661.06      654.38     19.66 o 
   9   4   0      633.64      586.73     23.18 o 
  10   4   0      457.38      539.60     23.18 o 
  -8   5   0      704.38      648.35     51.73 o 
  -7   5   0      915.40      891.85     31.79 o 
  -6   5   0      150.30      123.90     10.47 o 
  -5   5   0      376.13      382.51     17.35 o 
  -4   5   0      431.63      393.54     16.86 o 
  -3   5   0     2458.06     2311.40     41.98 o 
  -2   5   0      122.43       62.19      4.35 o 
  -1   5   0    10977.46    11551.15    187.25 o 
   0   5   0      756.95      675.11     14.10 o 
   1   5   0       32.99       33.17      3.85 o 
   2   5   0      654.27      614.74     22.16 o 
   3   5   0      809.37      814.11     16.77 o 
   4   5   0     1265.39     1361.51     26.37 o 
   5   5   0       75.70       71.57      4.63 o 
   6   5   0     2947.11     3017.90     53.62 o 
   7   5   0        3.07        9.54      4.85 o 
   8   5   0      397.72      393.74     14.94 o 
   9   5   0      276.65      342.41     17.23 o 
  10   5   0       15.34        7.09      9.92 o 
  -8   6   0       72.78       63.09     11.34 o 
  -7   6   0     1671.45     1626.18     50.54 o 
  -6   6   0        8.26       13.62      5.98 o 
  -5   6   0     3151.35     3062.45     81.08 o 
  -4   6   0      390.78      326.92     16.18 o 
  -3   6   0     1522.86     1417.72     41.93 o 
  -2   6   0      332.57      299.60      9.39 o 
  -1   6   0      310.98      320.99      9.31 o 
   0   6   0     5460.85     5216.85    103.04 o 
   1   6   0      110.00      201.24     16.76 o 
   2   6   0      397.68      372.48     13.49 o 
   3   6   0      160.47      182.57     12.48 o 
   4   6   0      345.81      341.05     12.58 o 
   5   6   0      231.89      245.76     10.93 o 
   6   6   0      315.33      354.81     14.12 o 
   7   6   0     2684.33     2700.36     73.22 o 
   8   6   0      281.92      277.70     40.43 o 
   9   6   0      204.44      218.94     19.76 o 
  -7   7   0      128.14       99.90     12.50 o 
  -6   7   0     1128.84     1018.93     36.49 o 
  -5   7   0      470.52      479.12     22.03 o 
  -4   7   0       70.32       74.56      9.35 o 
  -3   7   0        2.10        0.31      4.37 o 
  -2   7   0      763.81      716.90     20.63 o 
  -1   7   0     5212.58     5256.75    105.36 o 
   0   7   0     2012.15     1884.14     52.13 o 
   1   7   0       13.51       13.59      3.63 o 
   2   7   0     5064.12     4872.23     98.13 o 
   3   7   0      925.62      811.23     36.44 o 
   4   7   0      343.35      332.73     13.18 o 
   5   7   0        9.67       13.20      4.31 o 
   6   7   0      892.69      939.63     31.75 o 
   7   7   0     1214.72     1231.77     40.43 o 
   8   7   0      269.07      292.31     17.39 o 
   9   7   0      599.94      603.55     35.19 o 
  -6   8   0      351.79      315.53     21.10 o 
  -5   8   0       63.70       67.55     10.50 o 
  -4   8   0     1059.48     1021.64     48.42 o 
  -3   8   0      605.53      598.98     25.04 o 
  -2   8   0     1482.51     1386.68     56.34 o 
  -1   8   0        1.39       10.28      3.97 o 
   0   8   0        6.65        5.30      3.75 o 
   1   8   0      170.75      161.39      9.23 o 
   2   8   0     1000.31      972.11     37.52 o 
   3   8   0     2580.61     2493.29     55.69 o 
   4   8   0      307.70      292.61     13.03 o 
   5   8   0       14.63       17.98      4.98 o 
   6   8   0      171.94      156.61     12.45 o 
   7   8   0        5.85       13.02      6.39 o 
   8   8   0      533.91      579.39     26.36 o 
  -5   9   0       43.40       84.43     17.68 o 
  -4   9   0      496.22      479.54     23.70 o 
  -3   9   0     1093.55     1109.85     38.99 o 
  -2   9   0       27.34       28.94     10.24 o 
  -1   9   0      578.94      559.27     19.34 o 
   0   9   0       88.53       87.18      7.95 o 
   1   9   0     1010.68      962.88     27.43 o 
   2   9   0     1109.77     1161.00     31.43 o 
   3   9   0     2160.83     2089.64     49.54 o 
   4   9   0      761.90      732.63     23.53 o 
   5   9   0       50.37       69.58     16.14 o 
   6   9   0      149.87      145.56     12.88 o 
   7   9   0      144.46      124.45     16.10 o 
  -4  10   0      346.54      305.35     44.68 o 
  -3  10   0     1386.12     1341.39     46.08 o 
  -2  10   0      437.76      431.77     22.06 o 
  -1  10   0      761.36      741.79     30.03 o 
   0  10   0      288.71      288.64     14.07 o 
   1  10   0       21.87       24.11      5.84 o 
   2  10   0      454.36      458.71     18.20 o 
   3  10   0     1247.74     1166.44     33.14 o 
   4  10   0       39.88       40.70      7.03 o 
   5  10   0      156.30      148.66     14.01 o 
   6  10   0     1256.94     1242.90     46.73 o 
  -2  11   0        0.37        4.76      7.30 o 
  -1  11   0      811.94      822.68     33.56 o 
   0  11   0       26.75       30.43      6.81 o 
   1  11   0        8.02       13.31      6.14 o 
   2  11   0        6.02       12.80      5.64 o 
   3  11   0      693.32      687.60     24.55 o 
   4  11   0      273.13      288.95     19.43 o 
   5  11   0      569.49      556.72     29.49 o 
  -4 -11   1       54.84       69.08     11.82 o 
  -3 -11   1      904.34      931.90     37.10 o 
  -2 -11   1      509.06      530.45     20.79 o 
  -1 -11   1        9.26       14.03      6.11 o 
   0 -11   1      281.17      259.05     17.65 o 
   1 -11   1     1284.48     1307.78     45.35 o 
   2 -11   1     1638.73     1779.54     57.25 o 
  -6 -10   1       15.65       21.38      7.72 o 
  -5 -10   1      112.04       98.13     15.08 o 
  -4 -10   1        3.49        2.91      5.30 o 
  -3 -10   1     2776.93     2785.92     64.05 o 
  -2 -10   1      200.46      171.26     11.08 o 
  -1 -10   1      910.87      966.16     92.29 o 
   0 -10   1      335.93      338.43     15.30 o 
   1 -10   1      107.27       91.58     10.91 o 
   2 -10   1      340.86      346.77     19.82 o 
   3 -10   1      135.12      155.46     19.05 o 
   4 -10   1     1747.30     1778.42     57.21 o 
  -7  -9   1      172.69      170.24     14.45 o 
  -6  -9   1        2.10       -1.02      5.39 o 
  -5  -9   1        0.60        1.19      5.08 o 
  -4  -9   1        7.27        5.85      4.28 o 
  -3  -9   1       49.42       49.30      6.80 o 
  -2  -9   1     1300.13     1239.74     32.94 o 
  -1  -9   1      633.43      587.72     31.74 o 
   0  -9   1     2218.76     2192.00     51.12 o 
   1  -9   1       43.90       47.43      6.69 o 
   2  -9   1       11.90       24.07      6.94 o 
   3  -9   1      714.60      617.10     30.75 o 
   4  -9   1      747.35      743.25     30.60 o 
   5  -9   1      816.08      838.94     34.00 o 
  -8  -8   1      456.34      490.59     24.26 o 
  -7  -8   1      387.58      388.21     20.48 o 
  -6  -8   1      684.12      659.70     27.11 o 
  -5  -8   1      113.04       90.34     10.00 o 
  -4  -8   1      547.26      579.34     19.29 o 
  -3  -8   1       57.32       79.16      7.65 o 
  -2  -8   1      807.84      737.99     21.84 o 
  -1  -8   1      370.29      382.80     18.30 o 
   0  -8   1      226.82      256.02     13.84 o 
   1  -8   1      776.02      799.83     23.28 o 
   2  -8   1     3672.47     3614.35     94.13 o 
   3  -8   1      623.14      540.97     23.54 o 
   4  -8   1      187.97      164.25     13.17 o 
   5  -8   1       38.49       33.16      9.37 o 
   6  -8   1      295.64      269.36     17.40 o 
  -9  -7   1      113.52      145.79     14.17 o 
  -8  -7   1     1188.54     1232.12     42.87 o 
  -7  -7   1      211.88      203.62     14.20 o 
  -6  -7   1     3253.97     3231.92     85.79 o 
  -5  -7   1     2529.33     2566.00     69.80 o 
  -4  -7   1      992.53     1069.29     28.10 o 
  -3  -7   1      375.66      407.22     18.33 o 
  -2  -7   1       23.26       41.62      5.37 o 
  -1  -7   1     5416.01     5442.15    108.32 o 
   0  -7   1       37.84       39.57      5.22 o 
   1  -7   1     1268.67     1174.46     29.39 o 
   2  -7   1      277.66      261.23     11.10 o 
   3  -7   1     1219.48     1198.82     44.05 o 
   4  -7   1     1284.58     1211.42     39.29 o 
   5  -7   1      226.68      270.52     16.12 o 
   6  -7   1      188.54      191.65     14.28 o 
   7  -7   1      213.22      261.10     17.33 o 
  -9  -6   1        2.70        7.67      5.83 o 
  -8  -6   1      358.15      354.06     22.16 o 
  -7  -6   1       95.14       89.75     18.42 o 
  -6  -6   1     4203.82     4386.26     90.61 o 
  -5  -6   1      494.32      498.26     16.45 o 
  -4  -6   1     2075.19     1992.19     44.58 o 
  -3  -6   1      658.81      656.84     18.57 o 
  -2  -6   1     1244.08     1451.14     33.33 o 
  -1  -6   1     6154.05     6251.48    121.97 o 
   0  -6   1      961.32      921.69     19.06 o 
   1  -6   1     4116.00     3885.55     66.93 o 
   2  -6   1        9.26        8.96      2.50 o 
   3  -6   1      618.81      565.78     17.14 o 
   4  -6   1       10.43       16.09      4.25 o 
   5  -6   1      352.22      326.61     16.80 o 
   6  -6   1      256.14      288.90     17.40 o 
   7  -6   1      597.91      557.31     24.57 o 
   8  -6   1      673.40      676.49     28.66 o 
 -10  -5   1      418.44      391.87     28.66 o 
  -9  -5   1       33.59       43.66     11.30 o 
  -8  -5   1       12.12       24.70      5.39 o 
  -7  -5   1      318.64      359.12     13.49 o 
  -6  -5   1      205.71      195.92      8.11 o 
  -5  -5   1     3955.28     4020.82     78.95 o 
  -4  -5   1      344.62      351.94      9.65 o 
  -3  -5   1     4712.82     4674.58     78.44 o 
  -2  -5   1       75.72       66.23      3.43 o 
  -1  -5   1       91.53       82.10      3.79 o 
   0  -5   1       88.69       58.06      6.44 o 
   1  -5   1     1286.82     1243.93     24.09 o 
   2  -5   1     6213.42     6221.66    103.59 o 
   3  -5   1      292.46      295.02     14.12 o 
   4  -5   1       20.14       22.73      4.27 o 
   5  -5   1      634.99      607.91     18.83 o 
   6  -5   1       35.11       42.36      7.40 o 
   7  -5   1      109.56      129.33     11.34 o 
   8  -5   1      150.99      179.57     13.43 o 
 -10  -4   1       75.70      107.08     11.02 o 
  -9  -4   1      474.98      554.86     31.61 o 
  -8  -4   1     2396.88     2397.95     52.97 o 
  -7  -4   1     1137.00     1172.78     25.58 o 
  -6  -4   1       27.42       21.87      3.55 o 
  -5  -4   1     2812.50     2952.57     52.31 o 
  -4  -4   1      623.02      658.02     14.65 o 
  -3  -4   1    14211.31    15102.56    242.92 o 
  -2  -4   1      284.70      268.38      8.39 o 
  -1  -4   1     3123.02     2691.39     48.74 o 
   0  -4   1     1088.53     1024.79     19.40 o 
   1  -4   1     4207.09     4289.55     71.64 o 
   2  -4   1     3073.02     3161.02     54.29 o 
   3  -4   1        5.98       10.15      3.60 o 
   4  -4   1     8870.91     8584.78    162.81 o 
   5  -4   1     1767.12     1675.90     38.48 o 
   6  -4   1       49.06       52.35      7.47 o 
   7  -4   1     2082.57     2041.06     67.67 o 
   8  -4   1       12.93       26.20      7.07 o 
   9  -4   1      278.99      262.83     16.47 o 
 -10  -3   1        1.26       -0.43      5.17 o 
  -9  -3   1     1679.23     1647.48     48.09 o 
  -8  -3   1        4.81        4.41      7.56 o 
  -7  -3   1      367.75      390.22     13.08 o 
  -6  -3   1      409.08      432.97     14.44 o 
  -5  -3   1        2.38        6.56      2.94 o 
  -4  -3   1      845.17     1063.46     21.02 o 
  -3  -3   1      354.98      325.17      8.20 o 
  -2  -3   1     5135.59     5420.38     88.47 o 
  -1  -3   1     5070.02     5381.80     87.50 o 
   0  -3   1      994.26     1036.70     20.23 o 
   1  -3   1     2088.85     2217.72     38.01 o 
   2  -3   1     2013.04     2425.53     41.78 o 
   3  -3   1     2908.01     3123.09     53.25 o 
   4  -3   1     1008.12      940.96     23.53 o 
   5  -3   1     5769.09     5647.64    109.94 o 
   6  -3   1      234.05      224.84     12.32 o 
   7  -3   1     1077.38      985.59     32.07 o 
   8  -3   1        0.92        2.89      4.69 o 
   9  -3   1        0.34        4.88      5.56 o 
 -10  -2   1        3.10        9.82      6.11 o 
  -9  -2   1     2000.97     2102.63     83.54 o 
  -8  -2   1      964.76      981.11     30.69 o 
  -7  -2   1        8.33       21.26      4.58 o 
  -6  -2   1     2432.49     2445.31     51.05 o 
  -5  -2   1      901.02      887.65     21.13 o 
  -4  -2   1    10257.07    11377.62    214.42 o 
  -3  -2   1     2915.96     2816.60     55.87 o 
  -2  -2   1    51171.77    54603.61    865.71 o 
  -1  -2   1     2282.02     1971.28     32.86 o 
   0  -2   1    19413.19    21549.61    342.97 o 
   1  -2   1     8483.58     9875.56    158.42 o 
   2  -2   1     1902.79     1691.94     31.41 o 
   3  -2   1        9.29       14.59      3.12 o 
   4  -2   1     4726.18     4872.63     93.90 o 
   5  -2   1     6410.07     6266.93    120.35 o 
   6  -2   1       64.55       54.82      6.28 o 
   7  -2   1     5454.77     5563.42    134.35 o 
   8  -2   1        4.22        7.03      5.02 o 
   9  -2   1      193.71      179.87     12.70 o 
  10  -2   1      416.36      413.52     27.95 o 
 -10  -1   1      196.76      199.04     21.10 o 
  -9  -1   1      800.37      872.20     29.75 o 
  -8  -1   1      276.49      285.10     19.76 o 
  -7  -1   1      357.02      358.90     16.22 o 
  -6  -1   1     3075.47     3072.49     84.42 o 
  -5  -1   1      294.12      252.16     14.13 o 
  -4  -1   1    10696.70    11753.63    220.19 o 
  -3  -1   1      252.32      300.85      8.80 o 
  -2  -1   1     6730.26     7431.49    139.43 o 
  -1  -1   1       27.49       50.03      3.66 o 
   0  -1   1     3535.18     4058.85     65.34 o 
   1  -1   1     1664.37     1752.48     29.18 o 
   2  -1   1      846.83      754.67     13.85 o 
   3  -1   1       72.19       53.68      2.45 o 
   4  -1   1       51.29       41.73      2.32 o 
   5  -1   1      809.50      811.42     21.09 o 
   6  -1   1       90.08       89.22      7.22 o 
   7  -1   1     2690.77     2616.79     67.42 o 
   8  -1   1      356.66      324.52     15.55 o 
   9  -1   1      175.56      159.90     17.32 o 
  10  -1   1      270.65      292.03     22.20 o 
 -10   0   1      160.21      202.43     20.94 o 
  -9   0   1      297.64      301.55     15.70 o 
  -8   0   1       14.65       18.16      5.31 o 
  -7   0   1      321.48      303.38     25.63 o 
  -6   0   1     5369.10     5301.65    126.04 o 
  -5   0   1       84.44      144.55     10.89 o 
  -4   0   1     3497.08     3660.37     91.07 o 
  -3   0   1     7256.35     7360.89    189.79 o 
  -2   0   1     1024.03      956.20     19.45 o 
  -1   0   1    13701.52    15834.40    293.47 o 
   1   0   1    29185.45    30272.41    560.97 o 
   2   0   1     1140.75      980.54     17.20 o 
   3   0   1     7230.10     7397.59    138.53 o 
   4   0   1       85.65       99.22      4.88 o 
   5   0   1     1029.09     1042.93     20.38 o 
   6   0   1      200.66      227.14     10.82 o 
   7   0   1     1003.54      824.59     26.35 o 
   8   0   1      215.19      176.25     11.08 o 
   9   0   1      131.75      133.12     10.53 o 
  10   0   1      940.49      953.25     45.67 o 
 -10   1   1      524.27      552.71     23.88 o 
  -9   1   1       43.56       35.99      9.05 o 
  -8   1   1      332.71      330.14     17.95 o 
  -7   1   1       10.47       14.41      4.61 o 
  -6   1   1     1356.63     1409.72     39.22 o 
  -5   1   1     2815.01     2848.79     56.46 o 
  -4   1   1     5623.76     5342.10    101.87 o 
  -3   1   1     1410.27     1256.62     43.38 o 
  -2   1   1     8911.42     9561.43    216.62 o 
  -1   1   1       43.52       92.29      3.93 o 
   0   1   1        8.65       15.23      1.90 o 
   1   1   1     3449.04     4052.99     90.27 o 
   2   1   1     5241.35     6373.83    103.12 o 
   3   1   1      257.05      320.14      8.90 o 
   4   1   1     1170.72     1200.57     23.07 o 
   5   1   1        6.50        7.13      2.20 o 
   6   1   1     3501.45     3588.07     71.08 o 
   7   1   1        2.76       -2.48      3.46 o 
   8   1   1      709.08      666.93     23.46 o 
   9   1   1       83.51      106.19      9.62 o 
  10   1   1     2060.81     2215.62     86.85 o 
 -10   2   1      401.80      428.79     21.46 o 
  -9   2   1      237.59      252.53     14.95 o 
  -8   2   1      628.44      642.36     24.38 o 
  -7   2   1       91.15       82.02      8.16 o 
  -6   2   1      557.60      496.97     47.32 o 
  -5   2   1     2442.22     2575.17     65.11 o 
  -4   2   1      632.75      524.37     17.32 o 
  -3   2   1     5948.95     6011.85    139.37 o 
  -2   2   1     1402.21     1465.29     29.53 o 
  -1   2   1     2438.97     2358.84     45.94 o 
   0   2   1      110.62       81.10      2.62 o 
   1   2   1     3021.95     3173.21     59.30 o 
   2   2   1      987.82      859.82     16.02 o 
   3   2   1     8666.90     9044.54    146.42 o 
   4   2   1    15355.88    16523.86    309.12 o 
   5   2   1      206.97      220.88      8.89 o 
   6   2   1     2157.03     2127.99     51.93 o 
   7   2   1       41.24       46.80      5.24 o 
   8   2   1     2793.30     2903.60     74.27 o 
   9   2   1      431.38      417.94     18.36 o 
  10   2   1       34.44       34.01      9.68 o 
  -9   3   1      995.54      994.97     34.84 o 
  -8   3   1      506.15      493.11     30.59 o 
  -7   3   1     1335.94     1253.72     53.15 o 
  -6   3   1      263.35      254.41     13.10 o 
  -5   3   1      382.07      335.17     14.39 o 
  -4   3   1      917.10      995.81     29.23 o 
  -3   3   1     5405.23     5733.20    134.54 o 
  -2   3   1     3968.87     3886.51     79.66 o 
  -1   3   1    17605.38    18003.73    335.12 o 
   0   3   1     3964.87     4024.87     77.52 o 
   1   3   1      600.80      480.50     11.95 o 
   2   3   1      572.30      432.43     11.42 o 
   3   3   1       73.48      131.87      5.85 o 
   4   3   1     4376.17     4537.01     89.00 o 
   5   3   1     5224.51     5509.70    108.03 o 
   6   3   1     2885.33     3007.23     62.98 o 
   7   3   1      845.44      809.29     38.55 o 
   8   3   1      222.40      221.67     12.04 o 
   9   3   1       99.45      119.03     11.06 o 
  -9   4   1     1176.18     1179.36     40.27 o 
  -8   4   1       42.31       56.46     21.49 o 
  -7   4   1      214.63      221.24     13.57 o 
  -6   4   1       21.98       24.65      5.86 o 
  -5   4   1       69.59       60.84      7.56 o 
  -4   4   1      439.10      441.36     17.30 o 
  -3   4   1      143.98      129.17      8.08 o 
  -2   4   1      108.48      108.56      5.33 o 
  -1   4   1        9.83        4.75      3.06 o 
   0   4   1     2576.00     2241.84     45.75 o 
   1   4   1      666.44      738.62     17.82 o 
   2   4   1     8593.61     8340.75    135.14 o 
   3   4   1      577.34      394.73     20.38 o 
   4   4   1     3396.30     3402.56     68.72 o 
   5   4   1      777.22      760.33     20.51 o 
   6   4   1      754.32      750.81     21.12 o 
   7   4   1     6686.28     6896.22    136.28 o 
   8   4   1        8.72       14.38      4.44 o 
   9   4   1       83.18       84.09     14.01 o 
  -8   5   1     1229.05     1198.76     40.48 o 
  -7   5   1     1398.30     1340.33     42.47 o 
  -6   5   1       58.07       63.75      8.63 o 
  -5   5   1     1912.75     1803.54     51.14 o 
  -4   5   1        5.35        4.34      4.01 o 
  -3   5   1      690.12      686.70     18.14 o 
  -2   5   1     4020.81     3842.53     76.90 o 
  -1   5   1      156.88      111.03      6.24 o 
   0   5   1      117.63       68.96      4.92 o 
   1   5   1      514.04      431.36     12.78 o 
   2   5   1     6608.12     6228.89    120.48 o 
   3   5   1     1412.00     1270.46     37.41 o 
   4   5   1      672.74      685.61     30.15 o 
   5   5   1      623.24      630.92     15.01 o 
   6   5   1     1626.03     1475.86     74.24 o 
   7   5   1     2147.00     2264.23     51.51 o 
   8   5   1     1160.03     1250.95     33.27 o 
   9   5   1      862.46      952.47     31.66 o 
  -8   6   1       17.70       19.26      7.38 o 
  -7   6   1       79.83       94.12     20.31 o 
  -6   6   1     3359.69     3404.74     90.10 o 
  -5   6   1      102.86       63.85     16.61 o 
  -4   6   1       24.58       27.12      6.28 o 
  -3   6   1     3662.10     3717.36     94.03 o 
  -2   6   1      242.83      214.93      9.71 o 
  -1   6   1      244.16      233.34      9.58 o 
   0   6   1     1195.84     1237.84     44.41 o 
   1   6   1       34.85       44.38      5.81 o 
   2   6   1        4.58       14.07      3.26 o 
   3   6   1     2342.30     2213.79     65.25 o 
   4   6   1      148.07      163.81     16.60 o 
   5   6   1     1375.54     1294.05     35.01 o 
   6   6   1        5.97        9.06      3.82 o 
   7   6   1      451.64      468.85     25.76 o 
   8   6   1      259.88      260.16     15.72 o 
   9   6   1       47.00       62.51     10.27 o 
  -7   7   1      152.44      158.18     13.93 o 
  -6   7   1      103.22      104.01     17.56 o 
  -5   7   1     1994.43     1868.90     55.63 o 
  -4   7   1      771.26      809.71     29.81 o 
  -3   7   1      886.29      901.86     45.98 o 
  -2   7   1      390.32      399.91     14.18 o 
  -1   7   1       93.57      105.97      8.61 o 
   0   7   1       44.79       63.50      6.16 o 
   1   7   1     2579.07     2206.52     88.23 o 
   2   7   1     1214.99     1060.65     27.19 o 
   3   7   1     1292.60     1150.96     29.16 o 
   4   7   1     1490.17     1427.68     35.11 o 
   5   7   1      550.20      500.18     17.21 o 
   6   7   1      205.88      210.36     11.14 o 
   7   7   1        0.45        3.24      4.94 o 
   8   7   1      125.69      126.35     11.97 o 
   9   7   1      192.72      205.89     24.88 o 
  -6   8   1       86.26       57.09     11.50 o 
  -5   8   1      222.53      191.26     14.55 o 
  -4   8   1      206.21      241.84     17.01 o 
  -3   8   1     4111.60     4013.11    104.23 o 
  -2   8   1        0.19        2.51      5.30 o 
  -1   8   1      724.10      732.45     21.85 o 
   0   8   1     2097.24     2068.06     94.80 o 
   1   8   1     2209.99     2227.30     50.26 o 
   2   8   1      914.05      871.82     24.93 o 
   3   8   1       16.91       21.51      5.02 o 
   4   8   1     3182.80     3123.68     67.85 o 
   5   8   1       32.82       26.14      5.26 o 
   6   8   1       21.52       20.48      5.31 o 
   7   8   1       79.77       86.25     11.03 o 
   8   8   1       36.80       45.51      9.48 o 
  -5   9   1       87.59       89.31     11.94 o 
  -4   9   1       55.85       68.53     16.10 o 
  -3   9   1      647.36      598.59     26.20 o 
  -2   9   1      810.37      773.03     29.93 o 
  -1   9   1     1506.98     1489.94     37.91 o 
   0   9   1     2609.81     2665.63     59.98 o 
   1   9   1       24.44       23.93      5.37 o 
   2   9   1       38.33       44.41      7.83 o 
   3   9   1      212.36      216.00     13.00 o 
   4   9   1      701.62      688.28     22.66 o 
   5   9   1      220.51      234.92     15.25 o 
   6   9   1     1108.34     1119.70     49.96 o 
   7   9   1        2.24       -3.51      5.27 o 
  -4  10   1       19.84       15.76     11.89 o 
  -3  10   1     1035.05      933.48     36.01 o 
  -2  10   1        3.71       12.41      6.55 o 
  -1  10   1      241.42      238.40     16.00 o 
   0  10   1     1109.70     1101.28     39.59 o 
   1  10   1        2.40       -5.95      4.30 o 
   2  10   1      587.78      573.73     20.72 o 
   3  10   1      399.05      404.86     17.28 o 
   4  10   1      976.26      970.04     29.52 o 
   5  10   1        7.63       -2.97      5.87 o 
   6  10   1       48.09       64.41     10.79 o 
  -2  11   1      180.43      183.46     15.67 o 
  -1  11   1        0.07        0.53      7.09 o 
   0  11   1      266.37      279.28     14.83 o 
   1  11   1      182.51      185.13     12.33 o 
   2  11   1      440.91      436.06     22.52 o 
   3  11   1     1322.66     1471.04     40.54 o 
   4  11   1      111.19      142.94     11.73 o 
   5  11   1       39.41       35.53      9.92 o 
  -4 -11   2      440.64      489.42     25.57 o 
  -3 -11   2        6.79        3.04      7.35 o 
  -2 -11   2      994.45      987.23     38.58 o 
  -1 -11   2     1082.22     1094.04     39.33 o 
   0 -11   2       33.75       33.72      7.13 o 
   1 -11   2      136.10      124.07     13.54 o 
   2 -11   2      404.05      411.20     22.85 o 
  -6 -10   2      265.12      237.91     17.40 o 
  -5 -10   2       97.31      109.38     12.32 o 
  -4 -10   2       51.87       55.31     12.16 o 
  -3 -10   2      291.52      281.96     17.92 o 
  -2 -10   2     1927.21     1909.31     47.05 o 
  -1 -10   2      480.90      460.40     17.96 o 
   0 -10   2       53.19       67.68      8.27 o 
   1 -10   2      360.38      394.46     23.38 o 
   2 -10   2      200.47      179.53     14.44 o 
   3 -10   2       33.82       36.30      9.68 o 
   4 -10   2      212.93      250.46     18.22 o 
  -7  -9   2       51.01       55.04     10.35 o 
  -6  -9   2     1125.14     1081.81     39.11 o 
  -5  -9   2      271.24      289.44     34.53 o 
  -4  -9   2       49.61       42.24      8.11 o 
  -3  -9   2        2.74        4.02      3.94 o 
  -2  -9   2        2.42        9.27      4.46 o 
  -1  -9   2     4982.75     4971.26    102.67 o 
   0  -9   2       10.34       19.49      5.29 o 
   1  -9   2      122.10      133.27     12.59 o 
   2  -9   2     1207.16     1197.73     40.28 o 
   3  -9   2       32.53       12.66      6.75 o 
   4  -9   2        0.11       17.32      8.07 o 
   5  -9   2        1.13        2.26      6.97 o 
  -8  -8   2      219.61      222.57     17.20 o 
  -7  -8   2      737.48      750.47     59.56 o 
  -6  -8   2      696.99      664.47     36.65 o 
  -5  -8   2      883.60      910.52     32.99 o 
  -4  -8   2      691.87      708.66     36.89 o 
  -3  -8   2       94.65      113.45      8.09 o 
  -2  -8   2     1391.06     1220.11     70.48 o 
  -1  -8   2      264.79      237.88     11.08 o 
   0  -8   2      211.21      235.59     11.19 o 
   1  -8   2     5026.07     4892.20    155.01 o 
   2  -8   2       10.96       15.42      6.11 o 
   3  -8   2       11.60       19.49      8.11 o 
   4  -8   2      726.03      695.00     28.01 o 
   5  -8   2      314.09      298.92     18.10 o 
   6  -8   2      860.90      714.75     30.13 o 
  -9  -7   2       54.76       76.21     11.89 o 
  -8  -7   2        8.51       19.62      7.67 o 
  -7  -7   2      354.04      396.76     20.04 o 
  -6  -7   2      518.81      499.52     22.16 o 
  -5  -7   2     1180.02     1167.84     37.83 o 
  -4  -7   2      250.41      249.97     11.41 o 
  -3  -7   2      937.29      907.92     30.53 o 
  -2  -7   2       32.71       39.89      5.15 o 
  -1  -7   2       51.91       49.25      7.36 o 
   0  -7   2       75.74       68.24      6.18 o 
   1  -7   2       70.91       88.54      6.76 o 
   2  -7   2     1743.89     1711.44     43.81 o 
   3  -7   2       82.25       86.98      9.37 o 
   4  -7   2      674.33      696.15     26.86 o 
   5  -7   2      704.02      700.29     27.80 o 
   6  -7   2      183.94      194.40     14.56 o 
   7  -7   2      188.27      157.46     13.74 o 
  -9  -6   2      731.75      907.19     46.61 o 
  -8  -6   2       35.41       42.81      9.00 o 
  -7  -6   2      189.67      191.55     13.46 o 
  -6  -6   2      245.04      268.51     14.93 o 
  -5  -6   2     2457.98     2507.95     54.95 o 
  -4  -6   2     3883.86     3913.31    111.51 o 
  -3  -6   2       82.60       88.58      9.48 o 
  -2  -6   2     1343.70     1456.31     33.47 o 
  -1  -6   2       22.06       71.02      5.31 o 
   0  -6   2     1178.73     1278.47     26.90 o 
   1  -6   2      544.73      601.62     16.21 o 
   2  -6   2        6.62        8.64      2.71 o 
   3  -6   2       40.83       40.82      5.27 o 
   4  -6   2      521.00      497.25     16.64 o 
   5  -6   2     1435.08     1537.22     37.71 o 
   6  -6   2       52.11       46.23      8.15 o 
   7  -6   2      931.84      855.02     36.97 o 
   8  -6   2      977.32      962.43     35.65 o 
  -9  -5   2     1390.77     1411.15     64.84 o 
  -8  -5   2      620.91      581.50     23.58 o 
  -7  -5   2      282.97      279.12     15.85 o 
  -6  -5   2      225.70      223.95     11.75 o 
  -5  -5   2      602.79      586.09     16.08 o 
  -4  -5   2     4288.97     4175.77     71.48 o 
  -3  -5   2       23.57       24.26      2.72 o 
  -2  -5   2     4432.61     4526.98     86.35 o 
  -1  -5   2      173.33      141.70      5.30 o 
   0  -5   2     2420.92     2877.43     49.87 o 
   1  -5   2       58.37       58.08      4.45 o 
   2  -5   2     2372.29     2635.97     46.85 o 
   3  -5   2      404.05      416.93     11.23 o 
   4  -5   2      152.14      183.47     25.43 o 
   5  -5   2     1155.78     1059.95     27.78 o 
   6  -5   2        0.65        3.17      4.13 o 
   7  -5   2     4021.61     3866.85     99.91 o 
   8  -5   2       43.46       46.92      8.87 o 
 -10  -4   2      655.67      706.14     38.86 o 
  -9  -4   2     1319.12     1338.13     41.43 o 
  -8  -4   2     1885.76     1919.33     44.41 o 
  -7  -4   2      734.95      751.01     21.37 o 
  -6  -4   2       46.45       45.98      4.37 o 
  -5  -4   2        4.41       11.41      2.83 o 
  -4  -4   2     4495.43     4744.91     79.98 o 
  -3  -4   2     3806.45     4299.34     72.08 o 
  -2  -4   2    11846.63    11799.92    210.38 o 
  -1  -4   2     3896.85     3685.13     69.26 o 
   0  -4   2      424.64      354.78      8.73 o 
   1  -4   2     7693.90     8471.29    137.91 o 
   2  -4   2      738.65      731.20     15.56 o 
   3  -4   2     1878.29     1898.42     34.74 o 
   4  -4   2       50.01       58.28      5.37 o 
   5  -4   2     1048.59     1042.69     26.59 o 
   6  -4   2      707.68      716.58     26.32 o 
   7  -4   2     1116.07     1035.68     34.03 o 
   8  -4   2     1390.79     1343.37     42.55 o 
   9  -4   2      205.72      210.17     14.96 o 
 -10  -3   2      189.33      200.99     16.18 o 
  -9  -3   2       42.79       45.88      8.08 o 
  -8  -3   2     1885.66     1995.92     86.69 o 
  -7  -3   2       57.42       65.76      4.89 o 
  -6  -3   2     2675.54     2587.63     58.54 o 
  -5  -3   2      120.57      153.70      6.32 o 
  -4  -3   2     1028.72     1251.89     24.08 o 
  -3  -3   2     2241.12     2171.17     37.91 o 
  -1  -3   2     5389.11     5791.17     94.11 o 
   0  -3   2    10600.19    10756.43    172.62 o 
   1  -3   2    30739.89    32831.76    522.46 o 
   2  -3   2      122.89      166.64      9.05 o 
   3  -3   2      438.51      436.61     10.31 o 
   4  -3   2      388.36      358.40     16.85 o 
   5  -3   2      516.54      545.84     21.33 o 
   6  -3   2     2151.12     2068.12     46.03 o 
   7  -3   2      274.01      279.33     14.50 o 
   8  -3   2      285.10      286.61     15.68 o 
   9  -3   2       12.72       24.92      7.42 o 
 -10  -2   2      301.27      294.25     17.18 o 
  -9  -2   2        2.66       -1.63      4.67 o 
  -8  -2   2      725.30      692.68     25.12 o 
  -7  -2   2       10.21       20.77      5.75 o 
  -6  -2   2       35.16       31.67      3.99 o 
  -5  -2   2     2426.05     2241.10     39.89 o 
  -4  -2   2     7878.06     8470.38    138.15 o 
  -3  -2   2      216.98      158.78      7.67 o 
  -2  -2   2    10581.38    13479.37    218.69 o 
  -1  -2   2      183.24      168.46      5.34 o 
   0  -2   2     9841.05    11064.84    176.84 o 
   1  -2   2    88372.20    76713.29   1390.07 o 
   2  -2   2     1617.49     1449.59     25.69 o 
   3  -2   2      230.20      241.00     10.25 o 
   4  -2   2      421.54      499.82     13.21 o 
   5  -2   2       18.38        9.41      6.17 o 
   6  -2   2     2264.03     2280.41     59.38 o 
   7  -2   2       60.35       77.58      7.07 o 
   8  -2   2      324.61      331.50     16.04 o 
   9  -2   2     1008.70      964.81     33.08 o 
  10  -2   2      140.28      129.21     15.98 o 
 -10  -1   2      144.25      134.73     15.79 o 
  -9  -1   2       67.89       92.20     15.83 o 
  -8  -1   2     2035.59     2000.97     54.47 o 
  -7  -1   2       31.65       31.11      7.68 o 
  -6  -1   2      933.13      894.61     40.24 o 
  -5  -1   2     3167.32     3069.51     61.45 o 
  -4  -1   2       83.84       70.81      8.34 o 
  -3  -1   2    24949.29    27020.91    430.10 o 
  -2  -1   2    10895.15    12452.78    199.22 o 
  -1  -1   2     2400.15     2446.00     46.26 o 
   0  -1   2     1092.12     1306.10     21.87 o 
   1  -1   2     1910.41     1967.11     37.80 o 
   2  -1   2     7781.12     8080.88    130.07 o 
   3  -1   2     1696.94     1455.35     25.81 o 
   4  -1   2     8068.58     7953.58    129.53 o 
   5  -1   2        0.13        3.48      3.36 o 
   6  -1   2       12.51       19.93      3.84 o 
   7  -1   2      452.89      422.14     16.97 o 
   8  -1   2      226.77      281.35     14.43 o 
   9  -1   2      326.88      357.67     17.46 o 
  10  -1   2       76.01       73.38     13.07 o 
 -10   0   2       23.43       18.62      6.90 o 
  -9   0   2      568.42      554.45     22.42 o 
  -8   0   2       89.99       98.56      8.54 o 
  -7   0   2       91.77      105.23      8.13 o 
  -6   0   2        4.99        5.37      3.36 o 
  -5   0   2     1415.11     1359.24     50.65 o 
  -4   0   2      404.76      319.61     12.05 o 
  -3   0   2     1113.53     1212.49     25.11 o 
  -2   0   2      406.28      297.82      6.34 o 
  -1   0   2     7624.45     8812.10    140.91 o 
   0   0   2      174.12      243.12      4.93 o 
   1   0   2        9.55       22.94      1.51 o 
   2   0   2     1523.80     1603.73     24.57 o 
   3   0   2      641.12      578.61     16.68 o 
   4   0   2    11000.65    10669.70    172.19 o 
   5   0   2     2132.82     2307.98     40.68 o 
   6   0   2     3587.45     3754.74     74.95 o 
   7   0   2       87.56       96.77      7.97 o 
   8   0   2     1613.97     1580.54     44.85 o 
   9   0   2     1037.97     1003.00     32.82 o 
  10   0   2      136.30      127.24     14.96 o 
 -10   1   2      236.84      251.72     23.70 o 
  -9   1   2     1367.50     1318.13     45.51 o 
  -8   1   2     1436.54     1349.51     40.60 o 
  -7   1   2     1250.27     1164.73     35.00 o 
  -6   1   2        0.20        3.30      3.16 o 
  -5   1   2     9387.76     9980.99    229.73 o 
  -4   1   2     5528.96     5464.30    175.52 o 
  -3   1   2     6268.58     6584.89    124.32 o 
  -2   1   2      696.26      718.21     15.31 o 
  -1   1   2      109.16      176.16      4.02 o 
   0   1   2    10228.28    11439.08    182.33 o 
   1   1   2      823.00     1115.90     19.01 o 
   2   1   2      485.15      602.10     11.50 o 
   3   1   2      403.51      400.78      9.06 o 
   4   1   2      691.35      693.71     14.57 o 
   5   1   2     2705.70     2663.63     46.39 o 
   6   1   2     2787.66     2776.87     49.10 o 
   7   1   2     7793.27     8231.84    246.40 o 
   8   1   2       32.31       42.84      9.68 o 
   9   1   2       50.56       66.98      9.68 o 
  10   1   2       13.57       13.94      7.56 o 
 -10   2   2        8.04       12.58      6.65 o 
  -9   2   2     1052.06     1090.24     40.86 o 
  -8   2   2      236.93      245.23     17.36 o 
  -7   2   2       68.25       62.54      7.30 o 
  -6   2   2     1805.56     1674.46     46.18 o 
  -5   2   2      742.94      783.55     24.52 o 
  -4   2   2        2.24        5.99      2.80 o 
  -3   2   2     1154.03     1168.83     40.43 o 
  -2   2   2     4575.03     4539.43     86.43 o 
  -1   2   2      709.67      559.91     10.66 o 
   0   2   2     6479.43     6902.23    111.11 o 
   1   2   2     4641.48     5195.28     84.24 o 
   2   2   2     3786.99     3844.88     63.40 o 
   3   2   2      281.29      349.06      8.68 o 
   4   2   2       64.17      100.46      4.87 o 
   5   2   2     1051.26     1035.85     21.49 o 
   6   2   2        1.77        7.32      2.25 o 
   7   2   2     2502.74     2514.95     52.19 o 
   8   2   2      239.67      236.75     15.20 o 
   9   2   2     1243.95     1316.31     54.92 o 
  10   2   2       29.30       46.61     10.79 o 
  -9   3   2      137.97      137.01     12.68 o 
  -8   3   2      442.89      446.86     20.08 o 
  -7   3   2      757.48      696.00     25.53 o 
  -6   3   2     2130.69     1958.47     53.54 o 
  -5   3   2       46.58       41.60      5.98 o 
  -4   3   2     3392.13     3551.93     87.02 o 
  -3   3   2      708.04      889.02     27.91 o 
  -2   3   2     2920.58     2669.11     52.66 o 
  -1   3   2     7914.03     7689.17    145.33 o 
   0   3   2     2699.08     2508.54     42.14 o 
   1   3   2      565.96      512.00     12.69 o 
   2   3   2        7.49        9.15      1.53 o 
   3   3   2     1456.75     1820.79     32.40 o 
   4   3   2     4054.47     4409.04     74.43 o 
   5   3   2      163.16      173.46      8.17 o 
   6   3   2     2505.40     2637.68     56.00 o 
   7   3   2      866.31      886.21     24.23 o 
   8   3   2      535.08      563.92     20.62 o 
   9   3   2      189.98      170.23     15.27 o 
  10   3   2     2012.18     2222.47     87.00 o 
  -9   4   2        7.84       12.61      8.03 o 
  -8   4   2       40.13       50.04     12.99 o 
  -7   4   2       11.35       16.32      5.62 o 
  -6   4   2     1367.96     1284.53     39.05 o 
  -5   4   2     2678.94     2647.77     69.06 o 
  -4   4   2     1082.78     1068.16     32.07 o 
  -3   4   2     3640.14     3713.79    112.51 o 
  -2   4   2       54.34       55.86      4.15 o 
  -1   4   2      564.16      533.05     14.15 o 
   0   4   2       14.77       10.78      1.42 o 
   1   4   2     4260.69     3990.09     78.16 o 
   2   4   2     2208.02     1971.43     41.10 o 
   3   4   2     1138.23     1245.17     28.14 o 
   4   4   2      308.15      238.08      9.14 o 
   5   4   2        2.06        5.54      3.79 o 
   6   4   2        5.03        5.32      8.15 o 
   7   4   2      108.44      109.54      9.86 o 
   8   4   2     2887.14     3079.08     67.06 o 
   9   4   2       99.39      134.48     13.54 o 
  -8   5   2       82.36       59.18      9.42 o 
  -7   5   2      109.81      113.76     10.59 o 
  -6   5   2       62.78       66.45      9.00 o 
  -5   5   2     3005.90     2890.81     75.91 o 
  -4   5   2      443.48      417.93     26.85 o 
  -3   5   2      731.95      612.10     26.52 o 
  -2   5   2     2821.17     2723.16     60.69 o 
  -1   5   2     1668.43     1765.25     38.36 o 
   0   5   2      984.17      987.99     23.27 o 
   1   5   2     2740.52     2491.67     51.57 o 
   2   5   2     4855.49     4540.63     99.96 o 
   3   5   2     5973.02     6407.20    105.78 o 
   4   5   2     3389.06     3326.32     68.27 o 
   5   5   2      558.09      530.44     16.33 o 
   6   5   2       90.90       90.98      7.09 o 
   7   5   2       77.63       70.03     15.58 o 
   8   5   2      267.11      289.39     13.54 o 
   9   5   2     1826.37     1966.50     86.92 o 
  -8   6   2        7.03        8.53      6.61 o 
  -7   6   2      613.46      560.35     24.79 o 
  -6   6   2       12.09       10.70      5.91 o 
  -5   6   2      536.21      507.32     21.75 o 
  -4   6   2       33.25       51.88      7.91 o 
  -3   6   2     2446.04     2500.43     66.72 o 
  -2   6   2      751.83      768.19     20.78 o 
  -1   6   2      804.95      767.62     24.22 o 
   0   6   2      825.20      675.13     18.74 o 
   1   6   2      640.53      578.99     16.76 o 
   2   6   2     1737.83     1782.91     39.78 o 
   3   6   2     1793.76     1821.37     43.36 o 
   4   6   2     4078.52     3831.39     94.53 o 
   5   6   2     2735.74     2775.95     59.95 o 
   6   6   2      144.16      143.05     17.76 o 
   7   6   2        5.01        0.15      4.57 o 
   8   6   2        2.60       10.53      5.21 o 
   9   6   2      267.70      305.18     27.95 o 
  -7   7   2      394.27      379.64     22.09 o 
  -6   7   2        5.52        5.02      9.17 o 
  -5   7   2       15.64       16.86     10.00 o 
  -4   7   2      914.69      943.63     38.54 o 
  -3   7   2      166.20      125.93     11.03 o 
  -2   7   2     1299.98     1327.47     32.57 o 
  -1   7   2      471.21      425.01     14.72 o 
   0   7   2     3562.62     3548.93     90.65 o 
   1   7   2      932.81      891.90     27.81 o 
   2   7   2      464.68      487.48     23.28 o 
   3   7   2       53.00       52.91      8.65 o 
   4   7   2     3265.13     3024.19     64.87 o 
   5   7   2     1712.08     1660.51     43.88 o 
   6   7   2      289.14      275.41     12.69 o 
   7   7   2     3427.24     3462.69     75.72 o 
   8   7   2       18.26       10.03      6.49 o 
   9   7   2       31.06       30.71     13.86 o 
  -6   8   2      944.85     1034.87     38.57 o 
  -5   8   2      745.69      680.54     28.76 o 
  -4   8   2      192.51      152.51     12.86 o 
  -3   8   2      230.37      197.13     13.96 o 
  -2   8   2     3280.06     3258.70     86.12 o 
  -1   8   2        7.31        7.20      3.87 o 
   0   8   2      165.40      146.74     14.88 o 
   1   8   2     1139.11     1136.58     45.12 o 
   2   8   2       54.17       51.84      6.24 o 
   3   8   2      539.30      550.96     18.45 o 
   4   8   2       87.64       90.88     13.47 o 
   5   8   2       12.61       12.92      4.77 o 
   6   8   2     1438.45     1432.21     47.99 o 
   7   8   2     1576.34     1527.45     55.87 o 
   8   8   2        0.28       -2.21      6.28 o 
  -5   9   2       11.04        6.39      6.65 o 
  -4   9   2      236.60      264.21     17.47 o 
  -3   9   2       27.26       24.40      7.70 o 
  -2   9   2     1130.01     1069.22     37.34 o 
  -1   9   2     4211.38     4429.53    115.30 o 
   0   9   2      520.14      506.34     21.84 o 
   1   9   2     1933.73     1928.09     56.71 o 
   2   9   2       56.02       56.60      8.52 o 
   3   9   2      236.07      232.35     14.36 o 
   4   9   2      428.07      462.28     21.17 o 
   5   9   2       23.50       30.20      6.80 o 
   6   9   2      201.06      199.59     14.89 o 
   7   9   2      890.46      905.51     55.19 o 
   8   9   2       54.66       72.36     18.98 o 
  -4  10   2     1091.37     1093.53     40.74 o 
  -3  10   2      266.64      277.27     18.33 o 
  -2  10   2      580.11      586.70     26.46 o 
  -1  10   2        1.71        9.15      6.54 o 
   0  10   2      145.79      140.83     10.24 o 
   1  10   2     1331.18     1361.17     36.74 o 
   2  10   2      606.00      614.71     26.49 o 
   3  10   2      482.87      502.03     19.42 o 
   4  10   2      706.84      646.42     22.86 o 
   5  10   2       22.73       35.49      7.72 o 
   6  10   2        4.00        9.06      6.65 o 
  -2  11   2        0.09       -0.16      6.23 o 
  -1  11   2        0.65       11.45      7.34 o 
   0  11   2       74.34       83.16     11.94 o 
   1  11   2      797.80      820.82     27.19 o 
   2  11   2     1492.81     1607.75     52.70 o 
   3  11   2     1081.99     1023.48     47.77 o 
   4  11   2     1054.09     1107.68     33.83 o 
   5  11   2        2.39        4.53     11.77 o 
  -4 -11   3        0.55       13.46      7.48 o 
  -3 -11   3       65.99       79.76     21.49 o 
  -2 -11   3        2.91        0.99      6.76 o 
  -1 -11   3       93.89      126.49     13.75 o 
   0 -11   3      712.43      671.68     23.87 o 
   1 -11   3      714.61      719.58     30.46 o 
   2 -11   3       31.58       32.18     13.50 o 
  -6 -10   3       42.78       45.87     18.19 o 
  -5 -10   3      755.80      795.22     49.76 o 
  -4 -10   3      497.07      479.31     24.13 o 
  -3 -10   3      152.63      162.41     13.88 o 
  -2 -10   3        8.32        6.82     11.77 o 
  -1 -10   3      324.88      338.76     15.35 o 
   0 -10   3       81.29      107.24      9.46 o 
   1 -10   3        7.77       16.44      6.66 o 
   2 -10   3     1163.52     1154.17     40.79 o 
   3 -10   3      158.89      196.01     15.71 o 
   4 -10   3       19.83       50.15     12.24 o 
  -7  -9   3      981.96     1012.04     38.63 o 
  -6  -9   3      109.85      122.62     15.63 o 
  -5  -9   3      541.49      546.51     30.04 o 
  -4  -9   3      852.32      897.09     33.47 o 
  -3  -9   3       77.00       72.72     10.11 o 
  -2  -9   3        0.15       -0.62      4.34 o 
  -1  -9   3      131.42      132.06     11.84 o 
   0  -9   3     1128.11     1115.69     30.46 o 
   1  -9   3      379.38      346.28     19.26 o 
   2  -9   3       10.23       17.69      6.98 o 
   3  -9   3      590.03      588.06     25.98 o 
   4  -9   3      319.06      303.17     18.72 o 
   5  -9   3        2.48        7.66      6.83 o 
  -8  -8   3      152.64      173.16     15.42 o 
  -7  -8   3        1.71        7.79      6.64 o 
  -6  -8   3      297.78      306.87     17.95 o 
  -5  -8   3     1118.63     1053.94     36.85 o 
  -4  -8   3     1282.33     1354.77     43.47 o 
  -3  -8   3      688.55      686.14     26.71 o 
  -2  -8   3      716.20      682.15     20.75 o 
  -1  -8   3      159.41      172.58      9.69 o 
   0  -8   3      176.10      153.60      9.10 o 
   1  -8   3      573.30      548.19     22.19 o 
   2  -8   3      231.44      219.90     10.85 o 
   3  -8   3     1402.65     1423.50     44.90 o 
   4  -8   3      189.83      190.60     13.74 o 
   5  -8   3      611.67      594.89     27.87 o 
   6  -8   3        1.33        3.84      6.32 o 
  -8  -7   3        2.06        6.78     11.53 o 
  -7  -7   3      142.03      125.81     12.03 o 
  -6  -7   3      200.00      190.13     13.40 o 
  -5  -7   3      186.62      198.46     13.36 o 
  -4  -7   3     2823.94     2762.17     74.17 o 
  -3  -7   3       61.89       81.96     10.17 o 
  -2  -7   3     4395.13     4350.43    108.88 o 
  -1  -7   3      228.58      208.28      9.74 o 
   0  -7   3       99.39       84.18      7.57 o 
   1  -7   3      572.15      542.43     22.68 o 
   2  -7   3       15.56       23.10      4.69 o 
   3  -7   3     6273.14     6142.97    149.76 o 
   4  -7   3       88.29      100.70     14.57 o 
   5  -7   3     1484.88     1392.78     35.93 o 
   6  -7   3      338.92      302.24     16.07 o 
   7  -7   3      804.58      834.34     32.77 o 
  -9  -6   3        1.44       11.10      9.92 o 
  -8  -6   3     1971.10     1994.00     59.56 o 
  -7  -6   3      274.85      270.84     16.09 o 
  -6  -6   3       90.92      108.42     18.66 o 
  -5  -6   3      338.82      369.33     17.52 o 
  -4  -6   3        9.36       11.99     12.12 o 
  -3  -6   3     2076.74     2184.47     65.83 o 
  -2  -6   3     2373.01     2337.75     49.01 o 
  -1  -6   3     2227.97     2261.49     40.84 o 
   0  -6   3        0.97       12.66      2.63 o 
   1  -6   3      333.08      496.70     50.67 o 
   2  -6   3      803.08      799.45     18.31 o 
   3  -6   3      376.35      388.29     11.56 o 
   4  -6   3      831.97      780.08     22.56 o 
   5  -6   3     2500.88     2382.92     53.48 o 
   6  -6   3      396.79      378.53     15.69 o 
   7  -6   3      156.86      140.48     12.51 o 
   8  -6   3      340.13      362.31     20.02 o 
  -9  -5   3        0.80        4.82      5.73 o 
  -8  -5   3     1170.51     1240.24     32.28 o 
  -7  -5   3       82.01       91.44      7.41 o 
  -6  -5   3       54.29       59.45      5.77 o 
  -5  -5   3      146.80      151.95      6.75 o 
  -4  -5   3       37.66       40.74      4.68 o 
  -3  -5   3     2309.10     2438.38     45.56 o 
  -2  -5   3      271.99      262.59      7.65 o 
  -1  -5   3     6264.12     7001.34    115.04 o 
   0  -5   3       81.60       77.91      7.79 o 
   1  -5   3     2907.47     2866.10     50.27 o 
   2  -5   3      736.74      743.88     16.68 o 
   3  -5   3      274.80      305.43      9.42 o 
   4  -5   3      901.57      858.75     23.17 o 
   5  -5   3     1202.86     1184.38     30.24 o 
   6  -5   3     8061.96     8150.52    158.55 o 
   7  -5   3       68.14       49.00      7.25 o 
   8  -5   3      804.97      761.75     29.41 o 
 -10  -4   3       49.72       33.17      7.96 o 
  -9  -4   3      168.24      183.56     12.94 o 
  -8  -4   3       59.60       82.24      9.62 o 
  -7  -4   3        9.74       15.33      4.17 o 
  -6  -4   3      494.25      469.35     26.00 o 
  -5  -4   3     3339.97     3377.51     95.68 o 
  -4  -4   3      133.70      108.37      5.19 o 
  -3  -4   3        2.14        9.60      2.14 o 
  -2  -4   3     2911.26     2791.34     77.73 o 
  -1  -4   3      269.39      290.49      7.57 o 
   0  -4   3      106.86       75.71      3.85 o 
   1  -4   3     6142.25     6854.94    112.57 o 
   2  -4   3    15228.16    17165.92    276.20 o 
   3  -4   3        1.53        3.58      2.78 o 
   4  -4   3     1111.34      979.06     24.68 o 
   5  -4   3     3577.18     3574.05     89.77 o 
   6  -4   3      218.78      227.94     10.93 o 
   7  -4   3        3.93        8.65      4.40 o 
   8  -4   3     1957.17     1910.93     55.53 o 
   9  -4   3      681.17      603.59     35.51 o 
 -10  -3   3      365.63      346.52     18.71 o 
  -9  -3   3       53.27       47.59      8.14 o 
  -8  -3   3       68.05       75.42      8.55 o 
  -7  -3   3     2366.65     2386.89     67.31 o 
  -6  -3   3      284.65      249.66      9.47 o 
  -5  -3   3     2516.46     2452.36     44.20 o 
  -4  -3   3    20600.42    22273.34    356.98 o 
  -3  -3   3     2373.68     2646.44     45.53 o 
  -2  -3   3       51.60       37.01      3.31 o 
  -1  -3   3      149.99       47.77      2.65 o 
   0  -3   3      984.63      800.91     15.46 o 
   1  -3   3      506.02      615.46     12.83 o 
   2  -3   3    38839.55    42129.10    670.18 o 
   3  -3   3      417.27      355.08      9.06 o 
   4  -3   3     6696.96     6785.57    112.24 o 
   5  -3   3      333.93      288.04     11.26 o 
   6  -3   3      986.40      953.02     28.97 o 
   7  -3   3      618.94      628.38     23.00 o 
   8  -3   3      782.56      828.22     73.11 o 
   9  -3   3      719.54      787.51     41.10 o 
 -10  -2   3       64.85       61.25     14.45 o 
  -9  -2   3     1241.70     1238.24     39.63 o 
  -8  -2   3     1471.51     1434.69     42.62 o 
  -7  -2   3     1032.48     1084.68     26.29 o 
  -6  -2   3     2390.94     2401.38     66.48 o 
  -5  -2   3      428.30      344.95      9.20 o 
  -4  -2   3     1566.35     1334.00     24.78 o 
  -3  -2   3      362.22      380.20      8.96 o 
  -2  -2   3    30005.07    31581.54    502.16 o 
  -1  -2   3     2637.97     2865.67     47.46 o 
   0  -2   3     2498.50     2652.83     44.12 o 
   1  -2   3    32817.65    35572.35    565.03 o 
   2  -2   3     7058.99     7789.33    126.32 o 
   3  -2   3     9870.82    10395.23    167.98 o 
   4  -2   3     2440.81     2654.66     69.69 o 
   5  -2   3       16.84       19.37      3.58 o 
   6  -2   3      635.35      655.64     18.88 o 
   7  -2   3       68.05       74.79      7.00 o 
   8  -2   3       12.07        3.23      4.80 o 
   9  -2   3        4.23        1.10      6.54 o 
  10  -2   3        1.96       -1.50      7.09 o 
 -10  -1   3        0.58        4.27      6.05 o 
  -9  -1   3     2336.05     2357.47     65.11 o 
  -8  -1   3       52.16       47.08      7.42 o 
  -7  -1   3       17.83       18.21      3.63 o 
  -6  -1   3      406.72      383.75     13.81 o 
  -5  -1   3      526.12      537.59     20.02 o 
  -4  -1   3    15815.94    16754.56    268.67 o 
  -3  -1   3     7090.75     7570.73    122.68 o 
  -2  -1   3    58771.39    61436.12    973.69 o 
  -1  -1   3    20474.07    22925.65    418.32 o 
   0  -1   3      119.64       94.62      2.66 o 
   1  -1   3     6519.38     7422.72    119.35 o 
   2  -1   3     3527.61     3484.12     57.53 o 
   3  -1   3    11374.52    11430.52    183.64 o 
   4  -1   3      954.51     1024.33     19.67 o 
   5  -1   3     8679.66     8844.39    144.48 o 
   6  -1   3      771.09      695.08     22.86 o 
   7  -1   3     2203.72     2005.35     44.76 o 
   8  -1   3       68.31       90.16      9.04 o 
   9  -1   3     1534.18     1479.84     62.52 o 
  10  -1   3       31.18       41.49     10.87 o 
 -10   0   3      601.69      571.28     25.55 o 
  -9   0   3       94.46      110.04     25.04 o 
  -8   0   3      174.38      181.50      9.22 o 
  -7   0   3      723.20      714.99     24.05 o 
  -6   0   3       31.85       31.96      4.86 o 
  -5   0   3      299.79      330.13     10.09 o 
  -4   0   3      266.15      375.75      8.98 o 
  -3   0   3       10.46       23.42      2.65 o 
  -2   0   3     2474.00     2789.16     46.22 o 
  -1   0   3     6457.03     6627.92    106.52 o 
   0   0   3     6716.34     7630.05    122.13 o 
   1   0   3       11.64       10.97      1.41 o 
   2   0   3    12097.94    13092.81    243.21 o 
   3   0   3        5.16        4.59      1.27 o 
   4   0   3      191.98      194.52      5.74 o 
   5   0   3     8634.93     8788.35    143.41 o 
   6   0   3      594.39      540.96     28.02 o 
   7   0   3      989.24      978.18     25.18 o 
   8   0   3      169.69      180.76     11.02 o 
   9   0   3      212.73      180.38     16.61 o 
  10   0   3      102.38      116.06     14.72 o 
 -10   1   3     1263.32     1224.68     41.48 o 
  -9   1   3       25.57       36.64      7.60 o 
  -8   1   3     1031.40      996.43     32.50 o 
  -7   1   3        1.03       -1.17      7.64 o 
  -6   1   3     2576.38     2509.75     64.35 o 
  -5   1   3      367.75      340.46     13.40 o 
  -4   1   3     5084.79     5358.83    102.62 o 
  -3   1   3       70.05       29.64      2.28 o 
  -2   1   3      440.03      387.38     13.86 o 
  -1   1   3     1601.39     1578.69     26.65 o 
   0   1   3    25204.59    26190.20    415.71 o 
   1   1   3    14437.91    15191.96    242.74 o 
   2   1   3     1465.97     1550.56     26.75 o 
   3   1   3     2499.03     2601.70     44.23 o 
   4   1   3      141.66      162.12      5.60 o 
   5   1   3       77.53       83.91      4.17 o 
   6   1   3     2967.44     2831.66     49.91 o 
   7   1   3      156.57      185.41      9.04 o 
   8   1   3     2239.77     2315.26     73.38 o 
   9   1   3      152.12      136.53     14.01 o 
  10   1   3      146.74      173.85     16.85 o 
  -9   2   3        0.20       -2.02      4.98 o 
  -8   2   3      315.23      317.50     19.13 o 
  -7   2   3      565.63      545.39     20.87 o 
  -6   2   3      108.78      112.88      8.51 o 
  -5   2   3     7244.04     6819.46    160.35 o 
  -4   2   3     1838.65     1911.30     49.37 o 
  -3   2   3        0.23        3.08      1.24 o 
  -2   2   3      386.85      427.65      9.02 o 
  -1   2   3     1428.74     1285.42     22.42 o 
   0   2   3     2450.67     2775.00     45.77 o 
   1   2   3     1198.74     1289.95     22.41 o 
   2   2   3     9120.10     9041.05    145.55 o 
   3   2   3     3884.74     3983.83     66.18 o 
   4   2   3      226.95      227.91      6.94 o 
   5   2   3     2087.74     2001.27     36.53 o 
   6   2   3      546.83      508.60     13.18 o 
   7   2   3       41.47       35.41      4.15 o 
   8   2   3     4718.17     4904.67    118.71 o 
   9   2   3      589.46      607.68     31.81 o 
  10   2   3      230.17      234.55     19.45 o 
  -9   3   3      359.93      338.46     18.31 o 
  -8   3   3      201.66      196.43     13.09 o 
  -7   3   3     4224.87     4167.66    105.00 o 
  -6   3   3      535.92      496.21     19.51 o 
  -5   3   3     1359.46     1079.70     98.18 o 
  -4   3   3      854.05      813.15     25.38 o 
  -3   3   3     8226.66     8288.56    156.86 o 
  -2   3   3     8635.76     9324.36    150.62 o 
  -1   3   3      448.83      365.91      8.14 o 
   0   3   3     1249.88      961.44     17.49 o 
   1   3   3     4277.13     4566.28     75.00 o 
   2   3   3     2891.92     3023.99     50.95 o 
   3   3   3     5629.79     5840.83     96.16 o 
   4   3   3    13998.74    14376.34    231.98 o 
   5   3   3      607.88      601.35     14.59 o 
   6   3   3      186.33      180.88      8.24 o 
   7   3   3      302.52      290.78     11.22 o 
   8   3   3     1631.00     1604.93     53.30 o 
   9   3   3     2668.24     2793.07    104.01 o 
  10   3   3       81.74       91.49     13.07 o 
  -9   4   3      240.68      229.73     23.86 o 
  -8   4   3       44.23       60.55     14.05 o 
  -7   4   3      195.96      207.28     13.24 o 
  -6   4   3     1717.68     1611.29     46.75 o 
  -5   4   3     5773.85     5675.27    137.18 o 
  -4   4   3     1569.47     1584.51     49.05 o 
  -3   4   3      265.51      318.29      9.53 o 
  -2   4   3     7514.66     7440.62    141.75 o 
  -1   4   3       56.77       54.73      2.79 o 
   0   4   3     5625.04     6314.53    103.15 o 
   1   4   3      980.75      956.93     22.21 o 
   2   4   3      353.61      421.19      9.96 o 
   3   4   3      603.07      605.20     14.04 o 
   4   4   3      606.56      607.71     14.12 o 
   5   4   3     1262.13     1249.77     29.61 o 
   6   4   3     3036.38     3129.34     65.73 o 
   7   4   3       87.62       90.97      7.80 o 
   8   4   3       40.73       47.19      6.20 o 
   9   4   3       90.72       90.70     12.05 o 
  10   4   3        0.03        0.08      6.77 o 
  -8   5   3       24.84       41.65     10.35 o 
  -7   5   3      333.65      360.94     39.05 o 
  -6   5   3       67.94       72.13      8.92 o 
  -5   5   3      163.01      155.41     11.14 o 
  -4   5   3     4696.18     4496.38    111.10 o 
  -3   5   3     6176.00     6300.34    153.42 o 
  -2   5   3     6882.42     7132.11    117.25 o 
  -1   5   3        3.75        2.16      1.48 o 
   0   5   3        5.40       15.29      2.45 o 
   1   5   3      486.38      409.21     16.46 o 
   2   5   3     2038.68     2021.64     43.24 o 
   3   5   3     2800.63     2574.83     53.97 o 
   4   5   3      504.16      485.38     14.92 o 
   5   5   3     3996.64     4398.35     88.99 o 
   6   5   3      691.40      675.66     19.90 o 
   7   5   3       43.85       48.60      6.25 o 
   8   5   3      220.30      226.06     10.16 o 
   9   5   3      144.34      149.76     21.73 o 
  -8   6   3      306.01      320.88     19.29 o 
  -7   6   3      137.29      150.59     30.04 o 
  -6   6   3       52.93       73.18     10.04 o 
  -5   6   3       82.44       94.30     10.02 o 
  -4   6   3      273.87      283.51     15.07 o 
  -3   6   3        9.29        8.42      4.65 o 
  -2   6   3     5321.08     4943.77    225.81 o 
  -1   6   3      188.22      174.00      6.11 o 
   0   6   3     1051.59     1011.64     25.31 o 
   2   6   3     2675.58     2971.65     64.21 o 
   3   6   3      242.43      205.71     12.09 o 
   4   6   3      232.95      297.00     16.81 o 
   5   6   3     3536.72     3458.43     98.50 o 
   6   6   3        0.57        1.85      3.41 o 
   7   6   3      635.11      693.80     21.88 o 
   8   6   3       76.94       94.59     12.87 o 
   9   6   3      900.10      995.98     36.58 o 
  -7   7   3      109.82      111.59      9.60 o 
  -6   7   3     1691.20     1627.15     51.38 o 
  -5   7   3      174.96      172.70     13.34 o 
  -4   7   3       57.05       35.95     10.55 o 
  -3   7   3      406.36      376.65     18.28 o 
  -2   7   3       32.19       41.26      5.60 o 
  -1   7   3     3667.38     3556.87     74.14 o 
   0   7   3     1524.08     1560.38     67.71 o 
   1   7   3     6118.79     5521.59    343.64 o 
   2   7   3       56.93       51.87      8.11 o 
   3   7   3       36.06       31.33      5.08 o 
   4   7   3     1183.15     1057.76    102.83 o 
   5   7   3       18.87       14.47      4.31 o 
   6   7   3      753.59      724.74     39.75 o 
   7   7   3      908.00      906.54     26.96 o 
   8   7   3      173.42      211.29     17.05 o 
   9   7   3       13.86       31.03     11.06 o 
  -6   8   3      482.26      440.17     23.03 o 
  -5   8   3     1568.27     1500.58     50.78 o 
  -4   8   3      421.45      404.94     20.53 o 
  -3   8   3        1.88       12.35      6.01 o 
  -2   8   3      577.30      503.10     22.00 o 
  -1   8   3      103.57      101.94      9.97 o 
   0   8   3      858.20      787.79     51.97 o 
   1   8   3     3585.43     3482.70     74.10 o 
   2   8   3      194.40      186.05     10.15 o 
   3   8   3      708.04      619.92     25.19 o 
   4   8   3       95.74       76.75      7.95 o 
   5   8   3      399.36      381.84     15.50 o 
   6   8   3       32.91       23.31      5.57 o 
   7   8   3        1.22        8.41      4.77 o 
   8   8   3     1150.69     1141.90     63.07 o 
  -5   9   3      457.66      475.92     24.27 o 
  -4   9   3      125.79      100.55     12.26 o 
  -3   9   3     1347.51     1274.96     43.00 o 
  -2   9   3      121.39      120.01     18.74 o 
  -1   9   3      252.15      245.33     12.49 o 
   0   9   3      881.96      920.16     26.99 o 
   1   9   3      614.59      580.41     24.63 o 
   2   9   3     1278.31     1289.55     34.06 o 
   3   9   3       91.09       78.32      8.43 o 
   4   9   3     3346.98     3396.71     74.79 o 
   5   9   3       63.99       59.04      7.69 o 
   6   9   3       45.96       69.79      8.67 o 
   7   9   3        8.39       21.28      8.34 o 
   8   9   3      361.01      313.84     31.10 o 
  -4  10   3        7.45       16.96      7.82 o 
  -3  10   3      546.39      541.96     31.14 o 
  -2  10   3      623.66      638.43     27.95 o 
  -1  10   3      175.86      154.07     13.07 o 
   0  10   3       14.53       19.27      5.89 o 
   1  10   3      149.61      188.92     14.71 o 
   2  10   3      183.70      200.78     11.91 o 
   3  10   3     1704.54     1752.70     44.89 o 
   4  10   3     1073.07     1097.58     42.24 o 
   5  10   3      350.62      310.15     15.64 o 
   6  10   3     1574.41     1558.18     42.59 o 
   7  10   3       48.59       66.25     11.03 o 
  -2  11   3      881.10      952.39     53.11 o 
  -1  11   3       27.61       46.15      9.59 o 
   0  11   3      754.53      802.94     32.86 o 
   1  11   3      906.51      870.88     28.33 o 
   2  11   3       29.50       24.72      7.26 o 
   3  11   3      495.39      549.96     27.18 o 
   4  11   3      873.74      859.15     28.74 o 
   5  11   3       41.57       50.03      9.27 o 
  -3 -11   4       72.41       54.40     18.19 o 
  -2 -11   4      358.33      342.72     21.50 o 
  -1 -11   4        5.53        5.97      7.66 o 
   0 -11   4      878.55      910.71     44.52 o 
   1 -11   4        1.80       11.72      7.48 o 
  -5 -10   4      148.40      157.12     14.63 o 
  -4 -10   4     1473.71     1377.32     47.41 o 
  -3 -10   4        7.91        8.60      6.50 o 
  -2 -10   4        9.36       20.64      7.90 o 
  -1 -10   4      606.52      582.77     26.81 o 
   0 -10   4      747.36      724.82     28.50 o 
   1 -10   4      258.71      321.53     18.44 o 
   2 -10   4      468.68      475.18     23.42 o 
   3 -10   4      595.06      612.38     27.65 o 
  -7  -9   4       14.97       14.36     14.25 o 
  -6  -9   4      240.86      283.48     21.06 o 
  -5  -9   4      388.02      416.15     21.92 o 
  -4  -9   4      516.81      498.72     23.59 o 
  -3  -9   4     1655.82     1645.94     51.52 o 
  -2  -9   4     1720.17     1661.08     88.30 o 
  -1  -9   4      372.65      402.38     15.99 o 
   0  -9   4      235.80      230.80     11.75 o 
   1  -9   4      198.50      202.19     11.35 o 
   2  -9   4       14.74       17.88      7.11 o 
   3  -9   4     2376.93     2335.04     67.59 o 
   4  -9   4      483.04      432.81     22.55 o 
   5  -9   4      910.05     1023.60     53.86 o 
  -7  -8   4       54.35       58.55     10.60 o 
  -6  -8   4       14.12       13.48      6.70 o 
  -5  -8   4      686.60      676.55     27.45 o 
  -4  -8   4      244.73      258.19     15.83 o 
  -3  -8   4     1741.85     1697.28     50.94 o 
  -2  -8   4      165.55      175.81     11.91 o 
  -1  -8   4     3818.19     3683.11     95.85 o 
   0  -8   4      615.46      549.30     18.08 o 
   1  -8   4       57.64       69.56      7.19 o 
   2  -8   4      252.43      214.58     24.45 o 
   3  -8   4      189.78      177.39     13.20 o 
   4  -8   4       99.80       81.41     10.07 o 
   5  -8   4      704.94      665.62     28.00 o 
   6  -8   4      758.90      750.66     31.18 o 
  -8  -7   4     1031.68     1056.09     43.27 o 
  -7  -7   4     1541.44     1633.92     51.44 o 
  -6  -7   4      307.49      311.81     17.36 o 
  -5  -7   4      732.99      676.86     28.03 o 
  -4  -7   4        0.05        9.10      4.64 o 
  -3  -7   4     7355.22     7685.81    184.46 o 
  -2  -7   4      172.91      158.31     11.15 o 
  -1  -7   4     1098.74     1073.92     27.29 o 
   0  -7   4      350.84      309.60     16.10 o 
   1  -7   4      873.34      870.24     48.07 o 
   2  -7   4     1481.74     1425.79     34.69 o 
   3  -7   4      585.13      513.05     21.51 o 
   4  -7   4      327.73      346.54     17.86 o 
   5  -7   4      462.00      446.29     17.14 o 
   6  -7   4     1214.01     1314.93     35.64 o 
   7  -7   4      196.25      151.03     15.52 o 
  -9  -6   4      305.12      375.25     28.97 o 
  -8  -6   4      391.20      421.39     21.78 o 
  -7  -6   4     2860.01     2885.76     79.00 o 
  -6  -6   4      420.74      419.09     19.66 o 
  -5  -6   4     1416.74     1401.36     43.07 o 
  -4  -6   4       64.31       54.90      7.60 o 
  -3  -6   4       29.62       25.32      3.26 o 
  -2  -6   4     1692.71     1755.86     56.53 o 
  -1  -6   4     3453.96     3458.36     60.07 o 
   0  -6   4      277.97      219.95      7.74 o 
   1  -6   4      443.21      507.79     29.99 o 
   2  -6   4     4433.72     4560.02     90.77 o 
   3  -6   4       86.76      101.69      6.14 o 
   4  -6   4      674.47      594.69     20.02 o 
   5  -6   4        0.16       12.21     12.45 o 
   6  -6   4      155.39      136.48     14.50 o 
   7  -6   4      403.69      380.51     17.15 o 
   8  -6   4       19.47       15.51      8.98 o 
  -9  -5   4       81.59       90.25     23.15 o 
  -8  -5   4       49.78       64.49      7.52 o 
  -7  -5   4     1673.88     1757.73     41.27 o 
  -6  -5   4      449.24      458.24     25.03 o 
  -5  -5   4     1345.21     1313.64     31.06 o 
  -4  -5   4      460.02      380.04     21.74 o 
  -3  -5   4       10.13        9.42      2.23 o 
  -2  -5   4      455.28      419.20     10.52 o 
  -1  -5   4      542.30      480.30     11.55 o 
   0  -5   4    11449.73    12260.37    198.61 o 
   1  -5   4      898.95      954.28     50.86 o 
   2  -5   4    16983.27    17404.77    281.00 o 
   3  -5   4     5027.32     5086.00     86.59 o 
   4  -5   4        1.93        9.69      3.81 o 
   5  -5   4        1.13        7.08      4.08 o 
   6  -5   4        1.52        6.83      4.35 o 
   7  -5   4     1851.08     1839.34     44.70 o 
   8  -5   4      232.10      263.25     20.00 o 
  -9  -4   4       36.44       34.74      7.50 o 
  -8  -4   4       15.04        6.62      5.08 o 
  -7  -4   4       50.74       51.80      6.20 o 
  -6  -4   4        8.35        2.83      3.21 o 
  -5  -4   4      199.18      248.84      9.99 o 
  -4  -4   4     4057.21     4098.03     69.91 o 
  -3  -4   4     9375.79    10094.47    186.02 o 
  -2  -4   4     8979.20     9311.39    151.02 o 
  -1  -4   4      141.98      134.82      4.83 o 
   0  -4   4     1425.23     1466.89     27.00 o 
   1  -4   4     4016.33     4583.23     88.38 o 
   2  -4   4    11635.48    12365.90    200.50 o 
   3  -4   4     2523.11     2307.71     41.72 o 
   4  -4   4        2.12        3.37      2.34 o 
   5  -4   4       94.43       84.21      6.93 o 
   6  -4   4        4.29        5.56      3.63 o 
   7  -4   4      125.06      119.78      9.14 o 
   8  -4   4      416.08      420.30     29.29 o 
   9  -4   4     1385.76     1367.09     62.20 o 
 -10  -3   4     1329.24     1414.96     45.38 o 
  -9  -3   4       60.11       62.25     18.70 o 
  -8  -3   4       25.27       40.84     11.34 o 
  -7  -3   4      696.12      645.17     22.42 o 
  -6  -3   4      645.63      621.06     19.15 o 
  -5  -3   4       47.17       27.85      2.85 o 
  -4  -3   4    11952.61    13251.68    214.36 o 
  -3  -3   4     2608.06     2715.80     46.77 o 
  -2  -3   4     5892.34     6107.73    115.12 o 
  -1  -3   4       63.73       78.63      3.36 o 
   0  -3   4      210.37      217.43      6.05 o 
   1  -3   4     6280.23     7392.95    120.41 o 
   2  -3   4       69.49       57.31      3.96 o 
   3  -3   4     6168.36     6151.76    101.87 o 
   4  -3   4      684.36      625.30     14.19 o 
   5  -3   4     6133.52     6009.58    142.91 o 
   6  -3   4       25.88       26.95      4.67 o 
   7  -3   4      273.21      235.42     11.32 o 
   8  -3   4       68.37       77.84     15.08 o 
   9  -3   4      169.27      148.34     16.46 o 
 -10  -2   4      802.61      889.79     33.24 o 
  -9  -2   4       14.87       34.84     12.24 o 
  -8  -2   4     1111.28     1070.98     34.58 o 
  -7  -2   4      406.00      389.19     25.67 o 
  -6  -2   4     1124.78     1146.16     23.37 o 
  -5  -2   4      110.88      103.62      5.61 o 
  -4  -2   4     6284.95     6919.63    113.45 o 
  -3  -2   4     2428.77     2247.59     38.71 o 
  -2  -2   4        4.69       12.04      1.55 o 
  -1  -2   4      624.21      565.68     11.15 o 
   0  -2   4      126.04      212.00      5.76 o 
   1  -2   4     2356.33     2362.63     40.16 o 
   2  -2   4      374.87      309.04      7.68 o 
   3  -2   4     1624.35     1778.71     31.84 o 
   4  -2   4      330.10      269.17      7.70 o 
   5  -2   4     2509.58     2279.75     40.99 o 
   6  -2   4     4856.63     4986.50    119.65 o 
   7  -2   4        2.93        1.21      3.83 o 
   8  -2   4       44.86       45.89      8.98 o 
   9  -2   4      291.86      305.18     22.28 o 
  10  -2   4       29.38       33.54     10.87 o 
 -10  -1   4     2010.96     2027.01    108.22 o 
  -9  -1   4       19.29       17.29      6.77 o 
  -8  -1   4      843.84      934.69     31.67 o 
  -7  -1   4      676.23      633.69     23.25 o 
  -6  -1   4      734.09      716.00     16.21 o 
  -5  -1   4        0.32        4.09      1.71 o 
  -4  -1   4        0.20        1.45      1.38 o 
  -3  -1   4     5447.16     5154.02     84.59 o 
  -2  -1   4    23009.23    25992.81    413.90 o 
  -1  -1   4      233.25      194.03      5.94 o 
   0  -1   4       62.95       50.01      2.97 o 
   1  -1   4     9734.04    10702.50    171.46 o 
   2  -1   4      700.06      805.69     15.25 o 
   3  -1   4       88.94      130.89      4.46 o 
   4  -1   4     2356.03     2454.60     43.83 o 
   5  -1   4       23.73       32.18      3.42 o 
   6  -1   4     3240.95     3097.62     76.60 o 
   7  -1   4       63.49       63.85     10.52 o 
   8  -1   4     4517.79     4591.14    214.20 o 
   9  -1   4        1.42        2.13      6.54 o 
  10  -1   4      210.87      243.37     20.63 o 
 -10   0   4       23.38       24.13      8.02 o 
  -9   0   4      300.40      265.62     28.31 o 
  -8   0   4     1291.61     1258.04     39.34 o 
  -7   0   4     2926.14     2892.59     60.19 o 
  -6   0   4       19.87       27.84      5.65 o 
  -5   0   4     1194.84     1072.40     21.29 o 
  -4   0   4      884.65      958.55     18.65 o 
  -3   0   4     3266.47     3323.67     55.59 o 
  -2   0   4     3824.64     3864.49     63.51 o 
  -1   0   4     3141.47     3393.47     55.57 o 
   0   0   4      755.58      683.51     13.50 o 
   1   0   4    10793.87    11990.26    191.99 o 
   2   0   4     1073.48     1119.85     20.16 o 
   3   0   4      220.98      235.66      5.60 o 
   4   0   4      121.46      186.86      7.22 o 
   5   0   4     1522.33     1670.72     37.05 o 
   6   0   4      112.91       91.76      4.89 o 
   7   0   4        6.83       12.92      4.05 o 
   8   0   4     3124.82     2966.45     97.40 o 
   9   0   4     2459.45     2559.77     97.71 o 
  10   0   4      861.80      914.04     45.19 o 
 -10   1   4      226.64      254.06     19.68 o 
  -9   1   4       59.72       59.08      9.38 o 
  -8   1   4        4.97       -4.00      3.61 o 
  -7   1   4     3142.76     2888.10     60.51 o 
  -6   1   4      267.53      223.47      9.14 o 
  -5   1   4     5937.60     6113.56    116.73 o 
  -4   1   4       62.04       90.53      4.48 o 
  -3   1   4      436.14      397.85      8.95 o 
  -2   1   4        2.58       12.77      1.53 o 
  -1   1   4       37.62       19.90      1.66 o 
   0   1   4    36094.87    36891.51    585.08 o 
   1   1   4      331.83      347.96      7.20 o 
   2   1   4     7771.99     7671.57    124.12 o 
   3   1   4     1372.02     1339.27     24.25 o 
   4   1   4      560.30      488.45     11.21 o 
   5   1   4     1555.03     1757.82     56.36 o 
   6   1   4      134.28      148.13     10.38 o 
   7   1   4      642.00      686.50     19.25 o 
   8   1   4     1328.94     1269.31     39.76 o 
   9   1   4     1796.37     1876.19     74.64 o 
  10   1   4       16.09       16.30      8.58 o 
  -9   2   4       37.80       45.04      8.49 o 
  -8   2   4       12.09       13.91      4.63 o 
  -7   2   4       40.48       45.35      8.17 o 
  -6   2   4      839.07      727.40     19.79 o 
  -5   2   4     5092.97     5211.28    100.99 o 
  -4   2   4     2839.80     2774.63     58.70 o 
  -3   2   4       78.96       65.97      3.12 o 
  -2   2   4      657.55      507.44     10.53 o 
  -1   2   4      959.48      867.59     16.00 o 
   0   2   4      129.98       67.44      2.82 o 
   1   2   4     2104.37     2053.28     34.79 o 
   2   2   4     6802.82     6823.64    110.55 o 
   3   2   4     2762.17     2428.31     41.64 o 
   4   2   4     5989.15     6616.58    108.78 o 
   5   2   4      339.03      332.05      9.36 o 
   6   2   4      129.91      133.23      6.21 o 
   7   2   4       22.11       38.99      4.08 o 
   8   2   4       16.15       21.26      6.85 o 
   9   2   4      916.47      945.85     43.70 o 
  10   2   4       10.72       32.28      9.68 o 
  -9   3   4     1316.27     1314.72     34.60 o 
  -8   3   4      237.91      196.62     10.48 o 
  -7   3   4      268.00      249.98     11.27 o 
  -6   3   4      112.99       98.84      8.74 o 
  -5   3   4       66.16       88.73     14.05 o 
  -4   3   4     5535.41     5379.71    103.48 o 
  -3   3   4     2039.33     2395.84     41.59 o 
  -2   3   4      214.19      123.16      4.27 o 
  -1   3   4      747.87      584.18     11.91 o 
   0   3   4      334.24      311.90      7.27 o 
   1   3   4      161.22      155.38      4.76 o 
   2   3   4     2263.05     2276.07     39.12 o 
   3   3   4     7478.20     7133.60    116.42 o 
   4   3   4     2984.77     3421.21     58.46 o 
   5   3   4     4197.11     4181.32     71.45 o 
   6   3   4     2506.47     2602.55     47.21 o 
   7   3   4     2945.50     3087.28     66.41 o 
   8   3   4      143.68      160.78     14.33 o 
   9   3   4        4.02        8.74      6.69 o 
  10   3   4     1094.72     1233.24     55.04 o 
  -9   4   4        1.48        7.27      8.03 o 
  -8   4   4      335.25      316.52     13.80 o 
  -7   4   4      632.22      644.65     20.10 o 
  -6   4   4      999.54      937.42     31.27 o 
  -5   4   4       13.36       14.63      4.81 o 
  -4   4   4       92.38       73.00      5.36 o 
  -3   4   4     1410.46     1375.12     27.57 o 
  -2   4   4      314.52      263.56      7.26 o 
  -1   4   4     1499.55     1341.15     24.57 o 
   0   4   4       40.76       25.75      2.19 o 
   1   4   4     5003.44     5519.69     90.85 o 
   2   4   4     6499.51     7230.88    118.17 o 
   3   4   4     4641.49     5285.38     87.98 o 
   4   4   4      158.66      150.39      6.04 o 
   5   4   4     6780.03     6771.02    113.05 o 
   6   4   4     7259.77     7277.37    136.21 o 
   7   4   4      486.54      478.61     17.36 o 
   8   4   4       52.84       45.45      7.82 o 
   9   4   4       20.14       26.30      8.11 o 
  10   4   4        4.81        6.38      6.93 o 
  -8   5   4      828.00      845.95     25.65 o 
  -7   5   4       63.61       65.77      7.34 o 
  -6   5   4      158.47      161.51      9.17 o 
  -5   5   4       92.83      106.65      7.34 o 
  -4   5   4        3.76        1.84      2.90 o 
  -3   5   4     1888.40     1777.50     45.59 o 
  -2   5   4      449.32      441.53     13.10 o 
  -1   5   4     4487.94     4392.02     73.59 o 
   0   5   4      206.50      209.34      6.32 o 
   1   5   4     3954.37     3898.63     78.05 o 
   2   5   4        3.93       16.15      2.11 o 
   3   5   4       63.05       82.32      8.97 o 
   4   5   4      751.02      782.35     22.64 o 
   5   5   4     1524.78     1359.83     87.84 o 
   6   5   4      288.27      298.02     14.03 o 
   7   5   4      197.50      200.98      9.77 o 
   8   5   4     2979.41     3042.38     82.96 o 
   9   5   4       43.45       51.10     15.20 o 
  10   5   4      832.29      916.01     44.41 o 
  -8   6   4     1675.15     1645.39     41.97 o 
  -7   6   4     1627.00     1552.22     39.00 o 
  -6   6   4        8.63       14.94      4.63 o 
  -5   6   4      399.00      410.93     14.74 o 
  -4   6   4      232.51      217.19     11.66 o 
  -3   6   4      100.97      116.86      6.79 o 
  -2   6   4       97.23       96.99      5.89 o 
  -1   6   4     9167.92     9309.12    152.04 o 
   0   6   4     1645.47     1528.07     35.25 o 
   1   6   4      910.18      747.68     32.05 o 
   2   6   4     2615.50     2372.90     51.11 o 
   3   6   4     1632.24     1506.78     35.31 o 
   4   6   4      588.77      559.71     17.40 o 
   5   6   4       93.46      104.34      7.42 o 
   6   6   4      318.16      326.00     13.21 o 
   7   6   4     1676.98     1698.07     41.31 o 
   8   6   4     1780.29     1907.21     57.71 o 
   9   6   4      408.20      479.44     23.22 o 
  -7   7   4     2381.70     2201.78     52.15 o 
  -6   7   4       76.15       90.40     13.42 o 
  -5   7   4     1544.85     1535.46     48.24 o 
  -4   7   4       25.64       35.03      7.36 o 
  -3   7   4      129.13      150.40     11.78 o 
  -2   7   4       29.43       35.10      4.81 o 
  -1   7   4     1543.38     1660.35     39.07 o 
   0   7   4     6317.36     6251.16    153.40 o 
   1   7   4      356.54      315.87     12.65 o 
   2   7   4      995.82      958.00     25.59 o 
   3   7   4       18.43       23.50      4.60 o 
   4   7   4      264.18      283.07     12.20 o 
   5   7   4      229.92      219.72     11.06 o 
   6   7   4        2.91        5.79      3.67 o 
   7   7   4       60.67       66.44      7.44 o 
   8   7   4      560.96      552.02     21.17 o 
   9   7   4        5.34       15.90      7.33 o 
  -6   8   4       18.20       24.40      8.09 o 
  -5   8   4     1771.73     1591.26     51.12 o 
  -4   8   4      649.68      636.29     37.16 o 
  -3   8   4     1025.02     1026.67     35.75 o 
  -2   8   4      201.44      207.14     18.78 o 
  -1   8   4     2249.91     2213.31     50.56 o 
   0   8   4       43.39       37.85      6.69 o 
   1   8   4      656.52      701.85     50.92 o 
   2   8   4     6980.27     6884.44    170.80 o 
   3   8   4      898.45      808.74     23.98 o 
   4   8   4      132.11      125.48      8.99 o 
   5   8   4     1264.62     1171.57     31.92 o 
   6   8   4        5.98        8.03      4.68 o 
   7   8   4       56.28       53.20     10.43 o 
   8   8   4       18.54       29.87      9.90 o 
  -5   9   4       33.07       18.68     19.88 o 
  -4   9   4      581.78      605.16     27.28 o 
  -3   9   4      412.17      382.71     20.41 o 
  -2   9   4     2194.97     2155.24     63.07 o 
  -1   9   4       44.02       37.34      8.08 o 
   0   9   4      600.64      610.57     20.73 o 
   1   9   4     2782.99     2797.86     62.90 o 
   2   9   4     1240.61     1182.26     58.19 o 
   3   9   4     1770.58     1711.43     46.83 o 
   4   9   4      836.91      788.92     25.03 o 
   5   9   4      980.64     1012.92     29.97 o 
   6   9   4        7.81        4.90      5.76 o 
   7   9   4      415.38      367.97     22.68 o 
   8   9   4        0.19        9.61     13.78 o 
  -4  10   4      101.78      101.80     13.62 o 
  -3  10   4      340.01      381.82     21.21 o 
  -2  10   4      807.41      757.32     32.95 o 
  -1  10   4     1107.55     1177.06     41.03 o 
   0  10   4      942.02      953.93     28.81 o 
   1  10   4       11.13       14.59      5.58 o 
   2  10   4       10.13       17.00      8.20 o 
   3  10   4        7.96        3.85      5.01 o 
   4  10   4        5.83       17.85      5.91 o 
   5  10   4     1172.70     1225.89     36.52 o 
   6  10   4       87.21       93.41     12.59 o 
   7  10   4      331.36      338.44     22.57 o 
  -2  11   4      147.07      141.50     25.90 o 
  -1  11   4      712.19      751.47     31.87 o 
   0  11   4        1.74       18.81      8.10 o 
   1  11   4      866.66      960.75     30.27 o 
   2  11   4      317.45      286.00     15.34 o 
   3  11   4      255.28      275.63     15.38 o 
   4  11   4      229.88      264.74     19.16 o 
   5  11   4      894.89      985.06     31.98 o 
  -2 -11   5      119.09      132.50     15.31 o 
  -1 -11   5       13.64       14.77      8.58 o 
   0 -11   5        0.16        6.99      8.45 o 
  -5 -10   5      723.21      647.88     44.68 o 
  -4 -10   5      108.08      113.97     13.91 o 
  -3 -10   5     1719.63     1688.31     89.68 o 
  -2 -10   5      135.11      135.21     13.91 o 
  -1 -10   5      293.51      301.65     21.02 o 
   0 -10   5        3.23        0.74      6.75 o 
   1 -10   5      145.35      160.46     18.46 o 
   2 -10   5       99.62      117.14     12.50 o 
   3 -10   5      279.77      287.17     18.52 o 
  -6  -9   5       13.60        7.88      6.90 o 
  -5  -9   5      107.42      105.86     15.98 o 
  -4  -9   5       74.01       65.04      9.91 o 
  -3  -9   5     1444.23     1398.18     58.03 o 
  -2  -9   5      751.15      791.25     30.91 o 
  -1  -9   5     2109.48     2216.74     64.71 o 
   0  -9   5        6.70        6.22      4.40 o 
   1  -9   5      314.02      282.95     26.14 o 
   2  -9   5        0.42       -0.61      5.36 o 
   3  -9   5       95.89       95.82     11.48 o 
   4  -9   5     1066.34     1187.51     41.83 o 
   5  -9   5       36.50       44.83      9.84 o 
  -7  -8   5     1142.34     1098.01     50.94 o 
  -6  -8   5       80.25       77.26     11.06 o 
  -5  -8   5       40.27       41.67      8.34 o 
  -4  -8   5       19.27       10.41      5.35 o 
  -3  -8   5      199.91      172.07     12.82 o 
  -2  -8   5      662.37      632.26     25.60 o 
  -1  -8   5      112.06      111.10      8.16 o 
   0  -8   5     2021.14     2016.62     46.44 o 
   1  -8   5      137.95      135.24     10.44 o 
   2  -8   5       85.98       73.46      7.64 o 
   3  -8   5     2688.06     2727.73     75.01 o 
   4  -8   5      131.28      125.80     12.22 o 
   5  -8   5        1.81        9.50      6.89 o 
   6  -8   5      212.08      227.87     16.41 o 
  -8  -7   5      497.87      571.09     26.79 o 
  -7  -7   5       78.96       94.74     11.52 o 
  -6  -7   5     1101.96     1174.22     39.84 o 
  -5  -7   5       22.58       15.56      7.91 o 
  -4  -7   5        2.39        0.98      7.05 o 
  -3  -7   5      354.28      357.65     17.50 o 
  -2  -7   5     1399.54     1360.41     41.59 o 
  -1  -7   5      263.31      284.15     11.38 o 
   0  -7   5      584.32      588.64     17.86 o 
   1  -7   5      510.07      514.61     28.76 o 
   2  -7   5     1747.04     1779.68     41.37 o 
   3  -7   5     2311.62     2180.29     60.77 o 
   4  -7   5      408.89      367.05     15.20 o 
   5  -7   5      434.60      352.14     15.28 o 
   6  -7   5      201.29      198.58     16.07 o 
   7  -7   5      969.37     1057.80     31.66 o 
  -8  -6   5      670.80      619.88     27.28 o 
  -7  -6   5      203.94      235.00     12.60 o 
  -6  -6   5     1027.08      979.63     34.07 o 
  -5  -6   5      558.81      540.03     32.05 o 
  -4  -6   5     4898.33     5137.44    101.23 o 
  -3  -6   5      404.43      383.90     17.00 o 
  -2  -6   5      995.58     1097.31     37.12 o 
  -1  -6   5       81.65      133.74      9.00 o 
   0  -6   5      520.61      494.21     15.61 o 
   1  -6   5      718.18      634.27     15.55 o 
   2  -6   5      119.86      131.62      6.52 o 
   3  -6   5    11928.54    12693.75    208.28 o 
   4  -6   5      186.95      181.90     10.25 o 
   5  -6   5      338.73      362.11     25.76 o 
   6  -6   5      486.93      473.87     18.08 o 
   7  -6   5       76.98       76.91      8.88 o 
   8  -6   5      451.76      471.05     24.01 o 
  -9  -5   5       78.99       81.54     10.49 o 
  -8  -5   5      164.33      163.26     12.57 o 
  -7  -5   5       19.86       26.54      5.36 o 
  -6  -5   5     5219.35     5156.28    102.94 o 
  -5  -5   5      519.80      475.19     15.29 o 
  -4  -5   5       82.01       73.24      7.61 o 
  -3  -5   5     4689.31     4612.79    110.75 o 
  -2  -5   5     4426.96     5014.14     84.10 o 
  -1  -5   5     1370.53     1403.76     28.84 o 
   0  -5   5     1118.88     1208.84     25.45 o 
   1  -5   5      943.08      861.04     18.58 o 
   2  -5   5     1002.39      991.77     21.12 o 
   3  -5   5     6401.54     6743.52    113.18 o 
   4  -5   5       36.73       46.11      5.68 o 
   5  -5   5     7150.80     7304.50    142.46 o 
   6  -5   5      146.76      159.30     13.72 o 
   7  -5   5       38.72       38.35      6.61 o 
   8  -5   5       56.19       52.98      9.63 o 
  -9  -4   5        5.48        8.61      5.74 o 
  -8  -4   5      257.85      259.59     28.54 o 
  -7  -4   5      988.41      896.64     24.95 o 
  -6  -4   5      783.17      681.14     19.87 o 
  -5  -4   5     2487.40     2350.48     79.34 o 
  -4  -4   5     3265.32     3070.00     62.39 o 
  -3  -4   5     2497.46     2279.41     48.54 o 
  -2  -4   5      538.37      556.97     13.93 o 
  -1  -4   5     7129.10     7144.66    116.97 o 
   0  -4   5      215.99      244.81     10.06 o 
   1  -4   5      172.90      161.01      5.97 o 
   2  -4   5     9033.79     9785.92    159.96 o 
   3  -4   5     1553.16     1604.33     30.66 o 
   4  -4   5     1310.60     1145.99     35.28 o 
   5  -4   5       75.55       92.68     10.48 o 
   6  -4   5      268.62      276.78     12.33 o 
   7  -4   5     1319.52     1362.67     35.03 o 
   8  -4   5        5.98        9.69      6.14 o 
   9  -4   5       19.64       33.10      8.69 o 
  -9  -3   5      269.89      281.41     16.38 o 
  -8  -3   5     1318.63     1347.84     41.27 o 
  -7  -3   5       10.26       19.67      4.88 o 
  -6  -3   5       12.50       24.49      4.49 o 
  -5  -3   5      653.72      591.35     17.00 o 
  -4  -3   5     6705.47     7358.86    120.91 o 
  -3  -3   5    11003.06    11994.46    193.66 o 
  -2  -3   5       31.68       38.07      2.77 o 
  -1  -3   5     1474.80     1494.34     26.74 o 
   0  -3   5    11979.14    12395.71    199.33 o 
   1  -3   5      315.02      364.47      9.01 o 
   2  -3   5      691.28      663.27     14.37 o 
   3  -3   5     2769.91     2750.92     48.31 o 
   4  -3   5     3481.97     3331.35     57.97 o 
   5  -3   5     1354.77     1212.63     29.30 o 
   6  -3   5      174.47      143.18      8.35 o 
   7  -3   5      128.54      114.83      8.29 o 
   8  -3   5     1461.02     1533.18     77.79 o 
   9  -3   5      135.17      140.10     12.90 o 
 -10  -2   5       21.91       19.00      7.55 o 
  -9  -2   5     1016.85      936.43     33.18 o 
  -8  -2   5        1.94       -1.70      3.83 o 
  -7  -2   5     1636.17     1609.27     62.87 o 
  -6  -2   5      290.75      317.83     16.94 o 
  -5  -2   5     1319.15     1316.97     25.49 o 
  -4  -2   5     2835.22     3313.04     56.55 o 
  -3  -2   5     2878.22     3317.15     55.88 o 
  -2  -2   5      671.00      850.00     19.42 o 
  -1  -2   5     3276.33     3086.86     51.56 o 
   0  -2   5     1721.04     1749.69     30.29 o 
   1  -2   5     1799.73     1974.57     38.93 o 
   2  -2   5     5260.47     5553.25     91.52 o 
   3  -2   5     1296.59     1465.67     27.20 o 
   4  -2   5       43.61       71.86      4.06 o 
   5  -2   5     1994.08     1907.77     35.33 o 
   6  -2   5     1029.56      977.75     49.55 o 
   7  -2   5     1413.14     1395.29     33.96 o 
   8  -2   5      125.27      109.26     15.16 o 
   9  -2   5      224.26      227.44     15.49 o 
  10  -2   5       42.71       66.37     13.62 o 
 -10  -1   5       27.97       15.05     12.91 o 
  -9  -1   5     1093.99     1059.17     36.36 o 
  -8  -1   5      189.22      189.43     18.78 o 
  -7  -1   5      123.53      140.23     10.49 o 
  -6  -1   5     1554.11     1543.69     51.66 o 
  -5  -1   5     2220.57     2259.49     40.47 o 
  -4  -1   5     1402.96     1618.52     29.42 o 
  -3  -1   5      402.18      477.06     10.23 o 
  -2  -1   5     2896.00     3393.00     65.44 o 
  -1  -1   5     2462.24     2581.62     50.90 o 
   0  -1   5     3887.20     3907.77     64.02 o 
   1  -1   5      248.45      267.52      6.30 o 
   2  -1   5      404.61      296.91      8.14 o 
   3  -1   5     3283.88     3128.33     52.88 o 
   4  -1   5     1530.11     1590.95     29.10 o 
   5  -1   5     1006.22      955.78     19.99 o 
   6  -1   5      442.29      425.81     13.91 o 
   7  -1   5     4433.14     4419.59    148.89 o 
   8  -1   5      835.42      864.39     31.22 o 
   9  -1   5      521.24      566.88     24.70 o 
  10  -1   5      134.54      149.52     17.24 o 
 -10   0   5       99.52      107.19     11.87 o 
  -9   0   5        5.05       14.29     11.57 o 
  -8   0   5      207.76      223.71     18.50 o 
  -7   0   5     1711.19     1652.51     47.24 o 
  -6   0   5     1294.52     1275.05     29.57 o 
  -5   0   5       15.01       22.98      3.23 o 
  -4   0   5     4933.21     4502.50     75.28 o 
  -3   0   5       41.17       36.06      2.51 o 
  -2   0   5     2947.51     2950.95     49.34 o 
  -1   0   5      167.92      101.94      3.32 o 
   0   0   5      609.15      482.73      9.67 o 
   1   0   5       53.47       42.20      2.13 o 
   2   0   5      136.08       87.23      3.29 o 
   3   0   5      272.05      240.30      6.53 o 
   4   0   5     8361.54     8633.61    144.08 o 
   5   0   5     5909.16     6420.93    105.99 o 
   6   0   5      240.49      213.19     10.77 o 
   7   0   5      210.56      192.28     12.03 o 
   8   0   5       63.42       59.38      8.59 o 
   9   0   5     1849.30     1931.64     57.54 o 
  10   0   5      988.12     1006.32     48.42 o 
  -9   1   5       47.29       69.20      9.95 o 
  -8   1   5      775.57      764.33     31.57 o 
  -7   1   5       57.34       60.22      6.79 o 
  -6   1   5     4463.34     4466.99     88.30 o 
  -5   1   5      522.19      504.60     14.33 o 
  -4   1   5      691.37      579.18     17.85 o 
  -3   1   5    10077.06    10976.05    177.05 o 
  -2   1   5      322.48      343.91      8.64 o 
  -1   1   5      334.84      329.73      7.36 o 
   0   1   5       96.92       75.61      3.02 o 
   1   1   5     3233.16     3134.61     51.92 o 
   2   1   5     2098.71     2281.13     46.18 o 
   3   1   5      371.52      508.38     12.58 o 
   4   1   5      408.14      412.78     10.89 o 
   5   1   5     1858.35     1784.28     45.49 o 
   6   1   5       14.99        8.78      2.39 o 
   7   1   5       57.13       48.21      7.32 o 
   8   1   5       29.79       26.27      6.25 o 
   9   1   5      561.26      575.09     24.48 o 
  10   1   5     1412.90     1524.95     65.67 o 
  -9   2   5      397.97      405.52     35.82 o 
  -8   2   5      702.21      626.52     19.78 o 
  -7   2   5      607.97      556.75     17.42 o 
  -6   2   5      389.92      377.32     13.04 o 
  -5   2   5      633.96      489.85     14.61 o 
  -4   2   5     2847.67     2620.82     63.27 o 
  -3   2   5     3171.52     3208.65     54.38 o 
  -2   2   5      189.49      184.20      5.35 o 
  -1   2   5    10070.22     9742.70    156.78 o 
   0   2   5      105.42       46.72      2.63 o 
   1   2   5       40.39       46.81      2.72 o 
   2   2   5      386.84      272.18      7.21 o 
   3   2   5     3639.93     3549.75     59.66 o 
   4   2   5     2665.95     2648.84     54.90 o 
   5   2   5      162.30      129.44      5.53 o 
   6   2   5     4949.42     4827.41    155.31 o 
   7   2   5      608.97      609.62     17.63 o 
   8   2   5      228.89      234.31     13.66 o 
   9   2   5       59.00       55.98     10.71 o 
  10   2   5      258.57      323.92     23.54 o 
  -9   3   5        6.26        6.61      6.20 o 
  -8   3   5      818.40      774.03     23.23 o 
  -7   3   5     1928.73     1998.50     45.45 o 
  -6   3   5       54.21       50.79      5.75 o 
  -5   3   5     1899.72     1811.90     39.95 o 
  -4   3   5      589.83      527.96     21.46 o 
  -3   3   5     3449.95     3277.27     55.87 o 
  -2   3   5      154.86      108.84      4.25 o 
  -1   3   5     2676.77     2433.14     41.65 o 
   0   3   5       85.42       52.67      2.98 o 
   1   3   5       59.62       42.51      4.32 o 
   2   3   5      731.76      679.94     13.95 o 
   3   3   5       96.59      162.08      5.41 o 
   4   3   5     2899.66     2946.95     51.14 o 
   5   3   5      265.55      268.58     17.02 o 
   6   3   5       23.51       40.57      4.07 o 
   7   3   5      363.24      369.28     13.98 o 
   8   3   5       21.94       33.76      6.67 o 
   9   3   5      106.24      107.87     13.07 o 
  10   3   5        4.16        2.76      7.09 o 
  -9   4   5      118.48      157.06     12.07 o 
  -8   4   5       20.93       28.47      5.80 o 
  -7   4   5     1349.70     1352.93     34.08 o 
  -6   4   5      557.82      507.37     17.26 o 
  -5   4   5      544.24      554.07     16.81 o 
  -4   4   5      117.73      114.08      6.60 o 
  -3   4   5        1.90        4.97      1.72 o 
  -2   4   5     4375.39     4661.22     77.82 o 
  -1   4   5     6142.68     5937.95     97.64 o 
   0   4   5     7988.00     8426.58    136.83 o 
   1   4   5     1209.59     1216.37     22.63 o 
   2   4   5     7927.35     8624.00    140.26 o 
   3   4   5     4363.63     4842.58     80.86 o 
   4   4   5     1352.12     1379.82     31.19 o 
   5   4   5     2281.71     2021.41     37.50 o 
   6   4   5     4053.56     3999.21     69.62 o 
   7   4   5      595.33      615.44     24.65 o 
   8   4   5       27.24       35.86      9.96 o 
   9   4   5     1516.92     1500.46     62.36 o 
  10   4   5      466.26      536.74     31.49 o 
  -8   5   5        0.27        2.84      4.79 o 
  -7   5   5      480.85      501.55     17.87 o 
  -6   5   5     1057.79     1032.82     32.93 o 
  -5   5   5     3170.78     3041.42     63.86 o 
  -4   5   5      169.37      185.64      8.89 o 
  -3   5   5       33.33       22.94      3.79 o 
  -2   5   5     1455.01     1453.00     27.67 o 
  -1   5   5     2000.79     2243.14     39.79 o 
   0   5   5     4203.21     4496.34     75.20 o 
   1   5   5       95.58       93.96      6.08 o 
   2   5   5     4976.63     5295.19    140.35 o 
   3   5   5      124.47      121.27      4.92 o 
   4   5   5      181.24      166.60      6.03 o 
   5   5   5      591.06      570.30     18.96 o 
   6   5   5        0.80        3.83      2.53 o 
   7   5   5     1026.20     1055.34     35.47 o 
   8   5   5       71.37       93.78     12.87 o 
   9   5   5       32.02       40.39     14.96 o 
  10   5   5       78.65       97.40     14.25 o 
  -8   6   5       95.70      111.30      9.73 o 
  -7   6   5     1189.52     1093.65     30.39 o 
  -6   6   5      830.27      858.71     24.90 o 
  -5   6   5        3.16        7.79      3.86 o 
  -4   6   5     1313.51     1270.43     31.01 o 
  -3   6   5      940.32      931.27     29.90 o 
  -2   6   5       65.01       62.06      6.08 o 
  -1   6   5        5.67        3.09      2.00 o 
   0   6   5      689.29      637.87     27.22 o 
   1   6   5     3297.04     3295.36     59.03 o 
   2   6   5     1859.11     1511.88     35.52 o 
   3   6   5     3644.84     3239.47     67.79 o 
   4   6   5     1453.05     1491.25     35.51 o 
   5   6   5     1480.82     1433.93     34.95 o 
   6   6   5     1430.68     1317.29     32.22 o 
   7   6   5        0.87        0.33      4.29 o 
   8   6   5     1079.52     1062.48     37.40 o 
   9   6   5     1241.52     1268.56     43.35 o 
  -7   7   5       43.47       31.63      8.74 o 
  -6   7   5      799.33      763.22     39.17 o 
  -5   7   5      118.21       90.23     11.23 o 
  -4   7   5     1177.05     1160.74     38.58 o 
  -3   7   5       15.88       23.33      6.32 o 
  -2   7   5     3988.70     4139.13     84.45 o 
  -1   7   5      491.04      460.52     15.87 o 
   0   7   5        5.57        0.15      2.99 o 
   1   7   5       81.18      103.91      7.72 o 
   2   7   5      133.20      116.50      8.08 o 
   3   7   5     1708.56     1634.13     38.84 o 
   4   7   5      130.88      104.44     15.21 o 
   5   7   5     3890.80     3777.92     79.97 o 
   6   7   5       94.60       80.55     10.99 o 
   7   7   5      156.76      148.06     12.56 o 
   8   7   5      149.32      171.25     13.92 o 
   9   7   5      212.21      253.60     17.35 o 
  -6   8   5        1.13        4.53      6.76 o 
  -5   8   5      229.31      218.09     20.08 o 
  -4   8   5     1840.20     1731.54     53.50 o 
  -3   8   5     1670.98     1654.28     76.61 o 
  -2   8   5      379.01      357.74     35.75 o 
  -1   8   5      682.27      701.66     20.82 o 
   0   8   5       24.86        9.76      3.98 o 
   1   8   5        3.81        5.72      4.26 o 
   2   8   5      742.77      635.90     20.55 o 
   3   8   5     1819.29     1883.77     60.58 o 
   4   8   5      181.15      181.38     10.52 o 
   5   8   5      438.62      438.78     16.85 o 
   6   8   5     1248.93     1147.12     32.27 o 
   7   8   5     1504.05     1408.06     39.18 o 
   8   8   5      552.52      667.81     29.51 o 
  -5   9   5      742.25      783.28     32.99 o 
  -4   9   5      308.38      287.23     18.44 o 
  -3   9   5      387.84      346.50     19.32 o 
  -2   9   5      348.03      285.66     21.97 o 
  -1   9   5      996.80     1120.48     30.07 o 
   0   9   5       61.43       81.18      7.98 o 
   1   9   5     1467.02     1423.19     44.90 o 
   2   9   5       47.89       71.21     13.00 o 
   3   9   5       18.00       37.63      9.37 o 
   4   9   5      302.97      290.94     18.19 o 
   5   9   5      466.40      434.87     17.79 o 
   6   9   5      478.61      436.91     18.26 o 
   7   9   5      350.46      422.62     24.81 o 
   8   9   5     1081.33     1129.04     42.59 o 
  -4  10   5      156.35      137.56     14.02 o 
  -3  10   5      101.99       97.33     13.00 o 
  -2  10   5       68.41       80.08     11.93 o 
  -1  10   5      843.66      854.82     33.34 o 
   0  10   5     2391.22     2503.29     57.69 o 
   1  10   5     1115.86     1136.77     32.70 o 
   2  10   5       89.70       76.70      9.17 o 
   3  10   5        0.41       11.18      9.43 o 
   4  10   5      300.90      288.92     14.96 o 
   5  10   5      781.63      794.30     26.74 o 
   6  10   5     1093.60     1077.49     43.10 o 
  -2  11   5      293.61      327.90     20.57 o 
  -1  11   5      213.65      231.38     17.39 o 
   0  11   5      574.58      607.48     27.99 o 
   1  11   5       20.29       32.07      6.23 o 
   2  11   5      894.88      914.75     29.60 o 
   3  11   5      184.45      211.28     13.68 o 
   4  11   5       10.43       30.13      7.60 o 
   5  11   5      130.37      122.40     12.26 o 
  -4 -10   6      681.06      792.31     33.30 o 
  -3 -10   6      215.10      198.28     16.23 o 
  -2 -10   6      335.93      354.12     20.85 o 
  -1 -10   6      600.27      579.50     27.13 o 
   0 -10   6      399.83      373.77     21.26 o 
   1 -10   6       40.08       55.17      8.06 o 
   2 -10   6        0.41        4.78      6.35 o 
   3 -10   6        3.39       13.94      7.40 o 
  -6  -9   6     1643.63     1617.14     53.55 o 
  -5  -9   6      122.05      108.45     12.48 o 
  -4  -9   6       12.33       23.93      8.90 o 
  -3  -9   6      492.43      482.91     23.42 o 
  -2  -9   6      816.43      788.32     31.23 o 
  -1  -9   6      202.83      210.57     15.50 o 
   0  -9   6      132.84      135.36     19.01 o 
   1  -9   6      796.38      815.30     29.64 o 
   2  -9   6       62.40       72.79     10.32 o 
   3  -9   6      112.69       91.17     16.42 o 
   4  -9   6        8.70        9.03      7.38 o 
  -7  -8   6        8.65       20.46      8.52 o 
  -6  -8   6     2459.16     2417.45     73.81 o 
  -5  -8   6      169.56      193.49     20.39 o 
  -4  -8   6      160.79      155.21     12.78 o 
  -3  -8   6      361.91      408.07     29.53 o 
  -2  -8   6       83.00       99.68     10.63 o 
  -1  -8   6     2884.42     2810.33     76.68 o 
   0  -8   6      773.02      772.74     26.75 o 
   1  -8   6     1241.91     1265.25     32.49 o 
   2  -8   6      454.84      454.58     20.29 o 
   3  -8   6     2172.05     2157.36     61.89 o 
   4  -8   6      505.83      462.32     22.20 o 
   5  -8   6       53.34       65.87     10.37 o 
   6  -8   6       30.20       36.40      8.87 o 
  -8  -7   6        5.51       18.79      8.38 o 
  -7  -7   6      128.47      167.04     15.71 o 
  -6  -7   6       80.23       85.16     21.26 o 
  -5  -7   6       39.30       42.62     12.09 o 
  -4  -7   6      558.87      537.15     22.61 o 
  -3  -7   6     1669.06     1558.63     49.09 o 
  -2  -7   6      726.95      701.07     26.16 o 
  -1  -7   6      659.05      640.80     18.95 o 
   0  -7   6        0.54        0.49      3.14 o 
   1  -7   6     3014.41     2922.69     62.55 o 
   2  -7   6      167.38      190.34      9.89 o 
   3  -7   6     3077.65     3146.08     82.76 o 
   4  -7   6     2420.75     2387.32     70.72 o 
   5  -7   6      385.90      357.45     15.52 o 
   6  -7   6      139.13      116.27     10.16 o 
   7  -7   6       34.56       54.34     10.06 o 
  -8  -6   6      667.45      666.17     29.01 o 
  -7  -6   6        3.89        6.83      5.46 o 
  -6  -6   6      199.64      180.15     13.36 o 
  -5  -6   6       19.54       21.03      6.01 o 
  -4  -6   6       15.50       34.81      4.82 o 
  -3  -6   6     4295.13     4217.27    100.78 o 
  -2  -6   6      137.65      132.84     11.51 o 
  -1  -6   6     1614.62     1673.95     32.19 o 
   0  -6   6      496.99      529.41     18.78 o 
   1  -6   6        3.61        4.23      2.65 o 
   2  -6   6     2215.62     2294.45     49.66 o 
   3  -6   6     1165.17     1113.62     26.71 o 
   4  -6   6     4040.11     4130.99     85.16 o 
   5  -6   6        1.16        0.65      4.08 o 
   6  -6   6       81.76       91.94      8.79 o 
   7  -6   6      149.40      131.30     14.92 o 
  -9  -5   6      612.88      690.81     27.77 o 
  -8  -5   6        2.23       -0.16      4.35 o 
  -7  -5   6       90.58       77.54      7.67 o 
  -6  -5   6     2084.53     2058.49     46.48 o 
  -5  -5   6     1880.41     1684.76     38.83 o 
  -4  -5   6     1012.11      959.95     29.38 o 
  -3  -5   6      226.31      177.65     12.37 o 
  -2  -5   6     3897.21     3937.34     78.10 o 
  -1  -5   6      255.73      257.17     11.89 o 
   0  -5   6     4763.45     5074.96     85.55 o 
   1  -5   6     1275.45     1365.83     27.01 o 
   2  -5   6      143.65      115.65      5.85 o 
   3  -5   6      167.32      189.30     11.33 o 
   4  -5   6     1453.07     1394.02     33.77 o 
   5  -5   6      443.88      491.46     17.02 o 
   6  -5   6     2721.47     2677.89     59.60 o 
   7  -5   6     1211.13     1168.63     39.97 o 
   8  -5   6      164.10      157.81     13.60 o 
  -9  -4   6     1243.74     1233.05     40.46 o 
  -8  -4   6      582.58      534.68     22.40 o 
  -7  -4   6      683.42      692.20     21.23 o 
  -6  -4   6     3967.54     4069.61     83.02 o 
  -5  -4   6       69.03       43.27      8.17 o 
  -4  -4   6     1038.82      929.07     23.39 o 
  -3  -4   6        6.14        9.75      2.84 o 
  -2  -4   6     2909.18     3043.14     66.03 o 
  -1  -4   6       20.51       26.53      2.68 o 
   0  -4   6    11601.42    12506.52    202.08 o 
   1  -4   6       88.42       64.63      5.11 o 
   2  -4   6     2712.82     2929.99     59.89 o 
   3  -4   6       93.61       78.03      4.96 o 
   4  -4   6       11.00       25.32      3.59 o 
   5  -4   6        5.64       12.56      3.80 o 
   6  -4   6     1037.54      973.70     26.71 o 
   7  -4   6     4175.24     4338.69    124.13 o 
   8  -4   6      479.57      557.90     42.16 o 
   9  -4   6      239.89      240.14     16.91 o 
  -9  -3   6      390.34      421.46     20.52 o 
  -8  -3   6     1409.42     1331.77     41.50 o 
  -7  -3   6      456.02      479.26     16.56 o 
  -6  -3   6     1634.78     1511.90     35.61 o 
  -5  -3   6        3.37        9.54      7.36 o 
  -4  -3   6     1137.76     1212.92     29.12 o 
  -3  -3   6      684.60      707.83     18.13 o 
  -2  -3   6     3640.08     3666.70     71.77 o 
  -1  -3   6      101.87       96.72      4.25 o 
   0  -3   6      272.17      271.42      7.27 o 
   1  -3   6    16770.14    17664.61    283.37 o 
   2  -3   6      525.68      694.17     15.07 o 
   3  -3   6      210.62      203.85      6.99 o 
   4  -3   6      145.15      125.48      5.73 o 
   5  -3   6        4.82        6.35      7.83 o 
   6  -3   6      617.76      632.06     19.24 o 
   7  -3   6        8.52       10.60      5.46 o 
   8  -3   6     1127.56     1057.63     66.41 o 
   9  -3   6     1680.84     1790.89     56.48 o 
  -9  -2   6        4.41        1.44      6.10 o 
  -8  -2   6      577.87      509.53     21.86 o 
  -7  -2   6      394.44      412.56     18.18 o 
  -6  -2   6     4103.36     4056.98     81.95 o 
  -5  -2   6     2247.18     2170.23     46.42 o 
  -4  -2   6     7428.03     7192.67    136.84 o 
  -3  -2   6     2655.13     2805.18     56.30 o 
  -2  -2   6      170.65      195.34     22.66 o 
  -1  -2   6     1269.54     1121.67     23.50 o 
   0  -2   6     4679.97     4726.70     77.74 o 
   1  -2   6     2788.90     2656.91     45.32 o 
   2  -2   6     1270.31     1332.84     29.14 o 
   3  -2   6     8240.87     8329.74    136.22 o 
   4  -2   6      335.47      325.29      9.72 o 
   5  -2   6      969.83      954.22     47.47 o 
   6  -2   6      527.91      525.64     16.42 o 
   7  -2   6       90.73       98.30     11.73 o 
   8  -2   6        6.38       12.56      5.71 o 
   9  -2   6      459.86      473.43     22.78 o 
  -9  -1   6       61.42       71.07     10.38 o 
  -8  -1   6      128.54      115.69     10.71 o 
  -7  -1   6      201.88      200.75     13.66 o 
  -6  -1   6      323.20      324.90     12.08 o 
  -5  -1   6      904.61      928.53     50.16 o 
  -4  -1   6     1662.84     1631.32     29.81 o 
  -3  -1   6     1135.92     1068.98     20.06 o 
  -2  -1   6     5094.02     5453.41    103.25 o 
  -1  -1   6      619.00      706.05     16.37 o 
   0  -1   6      245.14      271.27      6.44 o 
   1  -1   6     1988.73     1849.24     31.95 o 
   2  -1   6      111.32      128.63      4.40 o 
   3  -1   6     1265.02     1255.90     25.83 o 
   4  -1   6     2886.47     2646.89     46.20 o 
   5  -1   6     1071.81     1002.90     20.42 o 
   6  -1   6      171.47      153.54      7.98 o 
   7  -1   6       62.48       57.73      8.14 o 
   8  -1   6       29.13       32.71     14.57 o 
   9  -1   6      197.84      193.44     14.17 o 
  10  -1   6      831.43      763.34     67.87 o 
  -9   0   6      517.56      514.39     23.42 o 
  -8   0   6      264.26      219.40     13.99 o 
  -7   0   6      630.77      566.47     22.27 o 
  -6   0   6        0.51        6.55      6.81 o 
  -5   0   6     2378.61     2273.62    105.00 o 
  -4   0   6      605.91      696.78     14.78 o 
  -3   0   6    10199.59    10127.24    163.83 o 
  -2   0   6      572.35      631.97     12.64 o 
  -1   0   6     3068.84     2683.73     45.04 o 
   0   0   6     2165.51     1969.45     33.73 o 
   1   0   6      253.25      269.29      6.90 o 
   2   0   6     5774.85     5759.75     94.43 o 
   3   0   6     1538.73     1240.30     25.62 o 
   4   0   6     8010.54     8038.39    167.62 o 
   5   0   6     2102.35     2316.57     56.65 o 
   6   0   6     1763.95     1723.30     36.58 o 
   7   0   6        0.17        6.91      4.42 o 
   8   0   6        2.56       20.58      9.72 o 
   9   0   6      991.93      969.59     35.03 o 
  10   0   6      153.59      189.75     18.66 o 
  -9   1   6     3193.44     3142.34    188.18 o 
  -8   1   6     1092.21     1023.23     35.01 o 
  -7   1   6      694.85      655.45     24.74 o 
  -6   1   6       87.91       90.47      6.20 o 
  -5   1   6        2.30        3.26      3.25 o 
  -4   1   6      917.63      918.49     22.07 o 
  -3   1   6     1007.23     1021.24     19.66 o 
  -2   1   6      563.46      457.26      9.98 o 
  -1   1   6     9394.32     9540.59    153.58 o 
   0   1   6     4555.76     4925.25     80.48 o 
   1   1   6        4.23       12.43      1.47 o 
   2   1   6     3050.46     2915.68     58.38 o 
   3   1   6     2837.29     2864.01     58.24 o 
   4   1   6     1687.61     1654.72     40.25 o 
   5   1   6      656.11      643.49     14.60 o 
   6   1   6     2854.51     2730.40     68.75 o 
   7   1   6     2190.48     2153.95     59.48 o 
   8   1   6     1069.86     1033.29     34.49 o 
   9   1   6      273.04      244.45     15.14 o 
  10   1   6      118.29      137.55     16.46 o 
  -9   2   6     1085.92     1072.11     74.52 o 
  -8   2   6      416.62      388.02     19.54 o 
  -7   2   6     2404.03     2287.70     50.42 o 
  -6   2   6     2015.99     1977.88     57.46 o 
  -5   2   6       17.53       23.28      5.00 o 
  -4   2   6     1785.47     1804.32     32.93 o 
  -3   2   6       16.56       45.31      3.09 o 
  -2   2   6     5300.45     5397.09     88.78 o 
  -1   2   6     2396.38     3137.56     52.63 o 
   0   2   6    14338.17    14715.12    235.51 o 
   1   2   6      373.59      364.50     11.98 o 
   2   2   6     2404.11     2502.15     42.78 o 
   3   2   6      462.95      585.14     12.29 o 
   4   2   6     4183.64     4557.84     76.42 o 
   5   2   6      987.43      943.84     19.77 o 
   6   2   6     1274.82     1125.69     28.68 o 
   7   2   6    10988.38    11463.33    191.44 o 
   8   2   6       83.57       82.14      8.87 o 
   9   2   6      381.73      403.12     19.72 o 
  10   2   6       64.15       63.78     12.68 o 
  -9   3   6      909.22      890.44     33.99 o 
  -8   3   6      705.44      735.43     28.65 o 
  -7   3   6      652.93      584.36     18.73 o 
  -6   3   6     3512.76     3413.67     70.50 o 
  -5   3   6      323.82      302.64     11.38 o 
  -4   3   6      896.17      838.31     21.21 o 
  -3   3   6       10.47       15.40      2.67 o 
  -2   3   6     4491.16     4936.93     81.95 o 
  -1   3   6      358.73      439.10     10.04 o 
   0   3   6     5051.46     5280.33     86.81 o 
   1   3   6       94.38       30.76      4.14 o 
   2   3   6     3041.46     2903.39     49.57 o 
   3   3   6     4195.41     4448.09     76.22 o 
   4   3   6      877.45      878.78     18.09 o 
   5   3   6      280.73      240.37      7.82 o 
   6   3   6      909.43      787.13     31.49 o 
   7   3   6      215.48      208.35     10.27 o 
   8   3   6       34.21       38.32      8.85 o 
   9   3   6     3152.29     3275.01    120.62 o 
  10   3   6        4.00       -3.31      6.61 o 
  -8   4   6      126.65      139.31      9.43 o 
  -7   4   6     1866.68     1731.96     41.40 o 
  -6   4   6     3174.14     3098.77     65.47 o 
  -5   4   6      261.37      275.49     11.25 o 
  -4   4   6     2539.70     2557.37     53.55 o 
  -3   4   6       94.55       69.33      4.04 o 
  -2   4   6     1184.02     1172.05     23.53 o 
  -1   4   6     5263.66     5807.05     95.88 o 
   0   4   6     3162.95     3075.45     52.51 o 
   1   4   6     3863.73     3755.58     63.26 o 
   2   4   6       17.16       43.62     11.10 o 
   3   4   6     5752.41     5673.12     94.25 o 
   4   4   6      112.41       76.34      4.34 o 
   5   4   6      567.53      577.86     13.99 o 
   6   4   6     2595.05     2475.76     96.91 o 
   7   4   6      404.48      378.39     14.51 o 
   8   4   6       63.23       79.68      7.71 o 
   9   4   6      869.10      926.86     35.12 o 
  10   4   6     2120.23     2353.57     92.83 o 
  -8   5   6      480.84      480.79     18.41 o 
  -7   5   6       12.75       13.89      4.68 o 
  -6   5   6     2863.36     2841.77     61.40 o 
  -5   5   6      153.61      167.06      9.04 o 
  -4   5   6     4276.56     4188.68     83.87 o 
  -3   5   6     4895.47     4950.96    116.60 o 
  -2   5   6     2998.01     3239.96     56.15 o 
  -1   5   6     2745.59     2674.40     46.87 o 
   0   5   6     1073.73     1236.66     23.71 o 
   1   5   6     1545.92     1581.04     29.15 o 
   2   5   6      610.74      587.58     13.41 o 
   3   5   6     5589.73     5690.47    120.73 o 
   4   5   6      856.58      872.35     18.84 o 
   5   5   6     1800.70     1942.43     38.40 o 
   6   5   6       73.22       85.79      7.26 o 
   7   5   6      185.21      190.42     10.44 o 
   8   5   6       98.81      100.89     10.45 o 
   9   5   6      769.00      828.61     49.84 o 
  10   5   6      281.58      304.79     23.23 o 
  -7   6   6      232.64      244.76     12.71 o 
  -6   6   6        8.08       16.82      4.89 o 
  -5   6   6     1364.88     1350.59     56.82 o 
  -4   6   6      206.42      219.38     15.60 o 
  -3   6   6     2308.01     2203.24     54.65 o 
  -2   6   6     1555.70     1588.76     34.62 o 
  -1   6   6      494.17      481.22     13.51 o 
   0   6   6      248.05      273.49     10.45 o 
   1   6   6      193.48      176.62     14.12 o 
   2   6   6     1527.75     1354.64     42.89 o 
   3   6   6     2374.47     2159.35    138.10 o 
   4   6   6     1402.71     1361.10     32.31 o 
   5   6   6      111.47      140.20      7.71 o 
   6   6   6     1242.57     1185.54     63.50 o 
   7   6   6        5.10       -4.42      4.53 o 
   8   6   6      301.97      249.92     15.81 o 
   9   6   6      364.38      411.52     21.36 o 
  -7   7   6        8.90       19.04      8.19 o 
  -6   7   6        8.17        5.87      6.42 o 
  -5   7   6      162.32      173.93     13.43 o 
  -4   7   6      487.66      392.31     19.47 o 
  -3   7   6     1867.98     1915.01     55.50 o 
  -2   7   6       34.61       41.58     11.38 o 
  -1   7   6    11134.53    11355.77    224.58 o 
   0   7   6     2309.95     2314.42     50.58 o 
   1   7   6        3.44        2.38      3.57 o 
   2   7   6     1455.05     1487.89     35.33 o 
   3   7   6        1.24        7.60      3.31 o 
   4   7   6     1720.87     1590.17     37.65 o 
   5   7   6       83.66      100.73      9.50 o 
   6   7   6      966.46      948.55     36.69 o 
   7   7   6       45.90       46.87     10.71 o 
   8   7   6       39.00       30.72      7.79 o 
   9   7   6       21.85       20.44      7.62 o 
  -6   8   6       14.76        9.88      7.54 o 
  -5   8   6      391.36      385.42     40.43 o 
  -4   8   6       64.04       44.86      8.89 o 
  -3   8   6      324.21      344.92     21.65 o 
  -2   8   6      239.40      229.54     17.60 o 
  -1   8   6     1136.72     1115.59     30.69 o 
   0   8   6     4802.84     4812.66     98.12 o 
   1   8   6     1655.12     1642.01     39.14 o 
   2   8   6     2564.05     2346.97     52.53 o 
   3   8   6       54.96       71.64      8.31 o 
   4   8   6       35.52       33.54      5.03 o 
   5   8   6      205.49      210.75     10.92 o 
   6   8   6     1626.66     1627.03     51.57 o 
   7   8   6     1859.92     1905.39     59.32 o 
   8   8   6      306.14      275.78     18.19 o 
  -5   9   6      128.93      116.81     28.23 o 
  -4   9   6      330.95      396.99     21.41 o 
  -3   9   6        4.77        5.64      5.92 o 
  -2   9   6      144.26      173.09     28.82 o 
  -1   9   6      594.72      586.45     25.31 o 
   0   9   6        9.92       10.25      5.16 o 
   1   9   6      104.30      122.42      8.75 o 
   2   9   6     5296.62     5198.70    106.72 o 
   3   9   6      241.37      242.68     10.87 o 
   4   9   6      732.67      694.73     19.91 o 
   5   9   6      118.77      105.63      8.07 o 
   6   9   6      219.40      236.26     16.54 o 
   7   9   6     1286.18     1321.41     46.32 o 
  -4  10   6      785.98      882.93     71.10 o 
  -3  10   6      180.32      218.41     20.75 o 
  -2  10   6       18.35       23.28     10.47 o 
  -1  10   6      301.18      314.05     19.16 o 
   0  10   6     1151.33     1170.29     32.37 o 
   1  10   6      673.56      689.15     22.71 o 
   2  10   6     1869.01     1936.06     70.87 o 
   3  10   6     1299.18     1350.35     58.28 o 
   4  10   6     1899.23     1815.57     50.89 o 
   5  10   6        4.93       10.42      6.65 o 
   6  10   6      118.62      153.54     21.34 o 
  -2  11   6       33.28       44.66     10.51 o 
  -1  11   6      306.01      327.32     20.56 o 
   0  11   6       11.82       10.81      8.62 o 
   1  11   6     1559.56     1619.03     78.49 o 
   2  11   6      358.80      347.98     20.18 o 
   3  11   6        8.73       13.12      9.27 o 
   4  11   6       59.28       60.71      8.46 o 
   5  11   6      397.24      384.19     22.36 o 
  -4 -10   7      281.39      280.77     19.81 o 
  -3 -10   7       18.49       15.97      8.49 o 
  -2 -10   7        1.14        1.78      6.98 o 
  -1 -10   7      707.67      695.76     30.59 o 
   0 -10   7      273.22      219.12     16.70 o 
   1 -10   7     1946.44     1974.82     61.93 o 
   2 -10   7       65.58       85.38     11.67 o 
  -6  -9   7       89.62      120.09     13.48 o 
  -5  -9   7     2033.57     1972.56     96.57 o 
  -4  -9   7       63.86       47.12      9.80 o 
  -3  -9   7      515.85      446.18     22.78 o 
  -2  -9   7        3.69        9.02      6.68 o 
  -1  -9   7        0.78       13.90      6.95 o 
   0  -9   7      124.68      152.84     13.61 o 
   1  -9   7      280.68      299.03     20.67 o 
   2  -9   7      175.84      162.23     17.60 o 
   3  -9   7      961.53     1021.45     36.99 o 
   4  -9   7     2565.72     2420.28     70.83 o 
  -7  -8   7     1066.35     1099.09     41.10 o 
  -6  -8   7      125.56      135.19     13.49 o 
  -5  -8   7     1856.82     1925.83     69.25 o 
  -4  -8   7      819.53      813.08     31.51 o 
  -3  -8   7      990.58      987.80     35.37 o 
  -2  -8   7       67.52       67.86     10.16 o 
  -1  -8   7      807.27      811.48     30.46 o 
   0  -8   7      138.38      126.82     12.18 o 
   1  -8   7      173.18      183.14     15.48 o 
   2  -8   7       78.27      102.29      8.58 o 
   3  -8   7        0.64        3.54      5.34 o 
   4  -8   7     3816.99     3585.72     95.37 o 
   5  -8   7        9.46       12.90      7.01 o 
  -7  -7   7     2093.92     2170.96     65.24 o 
  -6  -7   7       14.19       18.16      7.02 o 
  -5  -7   7     1358.91     1340.05     43.33 o 
  -4  -7   7       45.24       53.89      8.76 o 
  -3  -7   7      184.32      153.02     11.65 o 
  -2  -7   7     3587.32     3400.24     88.70 o 
  -1  -7   7       58.56       68.51      9.20 o 
   0  -7   7     1818.39     1913.12     43.49 o 
   1  -7   7       13.55       19.73      4.55 o 
   2  -7   7      476.28      462.50     31.37 o 
   3  -7   7     1842.85     1812.92     52.46 o 
   4  -7   7      175.89      174.17     10.82 o 
   5  -7   7     1214.54     1232.22     33.73 o 
   6  -7   7      139.31      165.74     23.19 o 
  -8  -6   7      436.63      395.21     22.03 o 
  -7  -6   7       45.64       94.03     20.24 o 
  -6  -6   7      909.52      878.29     51.26 o 
  -5  -6   7        6.91        6.76      3.59 o 
  -4  -6   7      680.80      606.81     32.66 o 
  -3  -6   7     1270.81     1270.32     42.11 o 
  -2  -6   7     6036.43     6215.04    120.86 o 
  -1  -6   7      305.63      302.73     12.88 o 
   0  -6   7     5358.00     5453.26    101.77 o 
   1  -6   7     1420.47     1413.40     50.37 o 
   2  -6   7      700.89      670.62     38.30 o 
   3  -6   7     2507.44     2310.89    127.87 o 
   4  -6   7     1749.14     1837.99     43.30 o 
   5  -6   7     1404.88     1363.35     35.24 o 
   6  -6   7       82.80       99.26     11.17 o 
   7  -6   7     1652.89     1727.87     72.87 o 
  -8  -5   7     1360.43     1326.77     35.37 o 
  -7  -5   7      208.36      242.85     12.11 o 
  -6  -5   7      413.32      379.23     14.66 o 
  -5  -5   7        8.10       11.69      3.85 o 
  -4  -5   7     2633.32     2471.60     52.73 o 
  -3  -5   7      378.41      371.18     13.92 o 
  -2  -5   7     1707.63     1632.70     72.50 o 
  -1  -5   7     1246.48     1210.34     26.77 o 
   0  -5   7      196.55      190.14      7.00 o 
   1  -5   7     1711.63     1570.64     30.49 o 
   2  -5   7       86.72       75.12      6.90 o 
   3  -5   7       36.87       66.03      5.11 o 
   4  -5   7      601.65      675.08     20.36 o 
   5  -5   7      118.37      116.62     15.17 o 
   6  -5   7      495.38      466.94     21.52 o 
   7  -5   7      221.77      201.17     16.65 o 
   8  -5   7      229.02      264.27     31.02 o 
  -9  -4   7        6.49        0.34      5.71 o 
  -8  -4   7      985.68      988.94     57.79 o 
  -7  -4   7       25.05       30.39      5.77 o 
  -6  -4   7     6165.16     6478.59    127.34 o 
  -5  -4   7       34.73       72.77      9.69 o 
  -4  -4   7     1255.09     1178.84     29.43 o 
  -3  -4   7     1063.87      944.63     38.31 o 
  -2  -4   7      691.06      729.34     18.94 o 
  -1  -4   7     2193.27     2232.39     39.71 o 
   0  -4   7     6577.86     6917.87    114.18 o 
   1  -4   7     3636.46     3469.74     59.96 o 
   2  -4   7      778.25      818.53     18.02 o 
   3  -4   7       69.25       42.84      4.16 o 
   4  -4   7      767.05      800.38     18.48 o 
   5  -4   7      240.09      227.54     10.77 o 
   6  -4   7      501.26      489.44     41.53 o 
   7  -4   7      188.23      223.03     16.65 o 
   8  -4   7     1014.45     1010.85     37.16 o 
   9  -4   7        1.88        1.72      6.22 o 
  -9  -3   7      240.52      193.54     14.24 o 
  -8  -3   7      226.17      264.35     21.65 o 
  -7  -3   7       52.87       66.74      7.24 o 
  -6  -3   7      107.69       88.10      6.83 o 
  -5  -3   7     1840.92     1819.38     40.70 o 
  -4  -3   7     3919.29     3707.50    200.67 o 
  -3  -3   7      650.05      661.66     17.64 o 
  -2  -3   7      985.65     1075.29     24.90 o 
  -1  -3   7     1324.90     1275.65     32.68 o 
   0  -3   7      109.28      128.06      5.24 o 
   1  -3   7     1534.96     1727.00     31.49 o 
   2  -3   7       95.58       78.90      4.32 o 
   3  -3   7       10.15       15.56      2.74 o 
   4  -3   7     4493.67     4639.97     79.33 o 
   5  -3   7     2181.27     2243.71     48.71 o 
   6  -3   7      686.04      630.75     30.86 o 
   7  -3   7      218.05      209.46     13.99 o 
   8  -3   7      997.72      949.28     37.24 o 
   9  -3   7      607.34      624.87     47.12 o 
  -9  -2   7      422.99      488.58     23.19 o 
  -8  -2   7       93.50       75.45      9.20 o 
  -7  -2   7      379.91      336.78     16.45 o 
  -6  -2   7       26.96       47.63      5.61 o 
  -5  -2   7      629.70      531.53     24.86 o 
  -4  -2   7      208.33      149.08      7.33 o 
  -3  -2   7     5044.46     4787.33     92.80 o 
  -2  -2   7      179.62      220.25      9.57 o 
  -1  -2   7     1636.68     1609.33     33.28 o 
   0  -2   7       20.19       20.68      2.10 o 
   1  -2   7      810.99      804.01     16.06 o 
   2  -2   7     1318.96     1156.38     22.21 o 
   3  -2   7      584.54      656.60     16.83 o 
   4  -2   7     3974.05     3982.31     68.27 o 
   5  -2   7       81.03       70.29      6.25 o 
   6  -2   7     1914.44     1889.93     70.86 o 
   7  -2   7       73.22       69.31      9.23 o 
   8  -2   7       10.20       11.02      5.87 o 
   9  -2   7      174.85      160.05     13.40 o 
  -9  -1   7     1774.26     1659.17     51.05 o 
  -8  -1   7      214.27      198.51     26.49 o 
  -7  -1   7     1672.30     1594.35     46.53 o 
  -6  -1   7       13.26       18.11      4.20 o 
  -5  -1   7     1440.12     1412.54     32.53 o 
  -4  -1   7     2185.16     2221.38     49.96 o 
  -3  -1   7       13.77       12.31      4.87 o 
  -2  -1   7     4358.59     4465.40     85.89 o 
  -1  -1   7      958.85      996.82     18.52 o 
   0  -1   7     1000.14     1123.96     20.59 o 
   1  -1   7      704.06      784.61     15.34 o 
   2  -1   7      141.47      148.19      5.11 o 
   3  -1   7        6.27       38.72     24.36 o 
   4  -1   7       23.82       13.59      2.42 o 
   5  -1   7       88.03       67.36      4.31 o 
   6  -1   7     5331.38     5269.85    181.56 o 
   7  -1   7      970.05      931.57     54.72 o 
   8  -1   7      100.10       86.89     17.12 o 
   9  -1   7       25.25       19.65      7.15 o 
  10  -1   7      233.94      281.76     23.94 o 
  -9   0   7     2121.75     2148.96     62.44 o 
  -8   0   7      211.66      206.36     13.75 o 
  -7   0   7     3030.32     2939.93     76.74 o 
  -6   0   7      936.26      881.45     39.37 o 
  -5   0   7      658.08      635.46     21.83 o 
  -4   0   7     2504.16     2547.38     44.77 o 
  -3   0   7       20.94       24.82      2.24 o 
  -2   0   7    12346.09    12341.28    198.61 o 
  -1   0   7      248.62      169.48      5.06 o 
   0   0   7     2108.14     2044.81     35.35 o 
   1   0   7      190.11      168.61      4.98 o 
   2   0   7      925.08     1071.20     20.27 o 
   3   0   7     7548.29     8126.18    132.59 o 
   4   0   7      270.13      232.50     11.58 o 
   5   0   7     5578.18     5757.21     95.75 o 
   6   0   7      121.19      112.61      6.60 o 
   7   0   7     3559.85     3520.69    126.02 o 
   8   0   7      182.63      195.11     17.01 o 
   9   0   7       56.73       49.34      8.67 o 
  10   0   7       26.90       33.33      8.24 o 
  -9   1   7      146.09      113.15     11.92 o 
  -8   1   7      247.86      267.04     17.05 o 
  -7   1   7     2324.51     2291.84     80.35 o 
  -6   1   7     1322.35     1301.25     39.04 o 
  -5   1   7      604.40      611.69     29.40 o 
  -4   1   7      852.63      760.26     16.23 o 
  -3   1   7       33.72       37.46      3.62 o 
  -2   1   7     7329.81     7765.80    126.25 o 
  -1   1   7     3096.24     3136.45     52.71 o 
   0   1   7     4790.23     3903.62     64.76 o 
   1   1   7     1624.78     1301.60     32.41 o 
   2   1   7        4.38        4.56      2.52 o 
   3   1   7     8406.37     8986.26    171.79 o 
   4   1   7     2990.77     3109.11     87.10 o 
   5   1   7     3098.38     3090.01     64.84 o 
   6   1   7      583.71      556.51     18.30 o 
   7   1   7      378.17      398.01     31.42 o 
   8   1   7       88.92       76.17      8.77 o 
   9   1   7      323.51      298.58     16.91 o 
  10   1   7      443.76      499.48     24.27 o 
  -9   2   7      101.63       79.84     11.14 o 
  -8   2   7      204.18      199.83     14.13 o 
  -7   2   7        0.49        0.21      4.76 o 
  -6   2   7     3119.76     3115.77     71.18 o 
  -5   2   7     1278.57     1296.64     30.23 o 
  -4   2   7       28.14       43.89      7.72 o 
  -3   2   7        1.05        3.95      1.66 o 
  -2   2   7       50.97       36.39      3.19 o 
  -1   2   7     2163.63     2574.93     44.12 o 
   0   2   7     2484.81     2710.52     46.12 o 
   1   2   7    12414.31    13033.86    209.09 o 
   2   2   7      789.45      678.31     13.83 o 
   3   2   7     1737.36     1692.49     37.10 o 
   4   2   7     2490.76     2593.94     57.20 o 
   5   2   7       59.19       76.71      6.02 o 
   6   2   7     5589.08     5554.62    111.44 o 
   7   2   7      394.94      391.24     14.59 o 
   8   2   7      253.00      256.90     29.25 o 
   9   2   7        3.85       10.49      5.61 o 
  10   2   7      965.97      941.11     35.45 o 
  -9   3   7       14.85       12.80      8.31 o 
  -8   3   7      456.02      458.82     21.78 o 
  -7   3   7        8.50       10.32      4.31 o 
  -6   3   7     1124.60     1127.36     28.61 o 
  -5   3   7     6605.89     6559.24    126.78 o 
  -4   3   7     2646.91     2538.73     52.72 o 
  -3   3   7     1501.50     1374.09     34.92 o 
  -2   3   7      453.47      540.97     12.27 o 
  -1   3   7     3561.55     4043.20     67.76 o 
   0   3   7      136.19      169.76      5.56 o 
   1   3   7    13489.11    15338.94    246.21 o 
   2   3   7    14404.53    15381.85    246.97 o 
   3   3   7    14494.87    14428.75    232.57 o 
   4   3   7      887.59      688.47     15.16 o 
   5   3   7      296.80      264.37     10.85 o 
   6   3   7      665.79      670.88     20.83 o 
   7   3   7        2.62       13.28      4.60 o 
   8   3   7     1879.03     1902.68     45.67 o 
   9   3   7       83.65       87.27     13.15 o 
  10   3   7       97.05       81.33     14.01 o 
  -8   4   7       86.61      107.04     11.80 o 
  -7   4   7      825.56      808.94     33.20 o 
  -6   4   7       24.65       24.39      4.80 o 
  -5   4   7      335.61      293.57     15.17 o 
  -4   4   7      335.82      315.57     11.60 o 
  -3   4   7     1131.77     1067.18     21.58 o 
  -2   4   7     3601.99     3811.23     64.85 o 
  -1   4   7     1339.07     1395.60     26.26 o 
   0   4   7      222.99      269.21      7.72 o 
   1   4   7      511.83      491.50     11.79 o 
   2   4   7     1938.29     1942.78     35.09 o 
   3   4   7      319.28      403.45     11.01 o 
   4   4   7    11239.39    11194.97    182.08 o 
   5   4   7     1636.41     1493.63     35.34 o 
   6   4   7     1077.42      984.99     31.53 o 
   7   4   7     2134.61     2170.05     79.03 o 
   8   4   7      544.56      519.45     18.60 o 
   9   4   7      357.27      331.09     20.87 o 
  10   4   7     1180.60     1204.73     55.19 o 
  -8   5   7      110.06      117.60     11.44 o 
  -7   5   7      156.66      168.82     10.41 o 
  -6   5   7      525.10      570.02     18.94 o 
  -5   5   7     2191.36     2154.34     74.03 o 
  -4   5   7      127.36      134.01      7.94 o 
  -3   5   7     3974.57     4068.55     81.14 o 
  -2   5   7     4255.32     4279.04     72.89 o 
  -1   5   7     3662.90     3843.75     65.62 o 
   0   5   7       35.84       14.83      2.47 o 
   1   5   7       78.62      114.20      7.63 o 
   2   5   7       11.98       37.18      7.06 o 
   3   5   7     1175.04     1281.73     35.76 o 
   4   5   7     2726.96     2551.56    193.15 o 
   5   5   7       25.31       38.79      5.11 o 
   6   5   7     5308.39     5237.30    106.20 o 
   7   5   7      113.51      110.70      8.49 o 
   8   5   7      455.26      472.29     18.53 o 
   9   5   7      549.88      614.53     42.36 o 
  10   5   7      391.37      373.55     20.77 o 
  -7   6   7      651.31      756.74     52.97 o 
  -6   6   7       62.01       62.86      7.32 o 
  -5   6   7       50.68       49.18      6.22 o 
  -4   6   7      200.44      190.98      9.67 o 
  -3   6   7     3816.09     4108.33     82.51 o 
  -2   6   7     4074.65     4138.90     82.32 o 
  -1   6   7        3.91       11.93      2.58 o 
   0   6   7     1572.35     1568.02     35.79 o 
   1   6   7       83.52      121.70     10.99 o 
   2   6   7       48.84       29.20      4.33 o 
   3   6   7      129.49      146.76      9.02 o 
   4   6   7      669.23      648.94     18.71 o 
   5   6   7       15.23       16.63      5.20 o 
   6   6   7        9.23       12.63      5.31 o 
   7   6   7     1648.11     1594.18     53.58 o 
   8   6   7      465.07      422.44     21.03 o 
   9   6   7      639.00      721.80     29.81 o 
  -7   7   7     1050.61     1057.60     94.64 o 
  -6   7   7      412.32      451.44     22.78 o 
  -5   7   7       83.74       76.15     11.14 o 
  -4   7   7      635.55      596.78     39.29 o 
  -3   7   7       24.03       25.76      6.61 o 
  -2   7   7     1000.32      987.75     33.29 o 
  -1   7   7        8.52       28.23      5.04 o 
   0   7   7     3400.37     3308.60     74.73 o 
   1   7   7     3093.40     3074.09     64.81 o 
   2   7   7      893.55      798.74     22.21 o 
   3   7   7        2.12        6.40      3.54 o 
   4   7   7      299.52      273.02     11.67 o 
   5   7   7      824.96      844.87     35.90 o 
   6   7   7       26.40       36.12      7.24 o 
   7   7   7      838.06      846.61     32.24 o 
   8   7   7       82.75       64.79     10.36 o 
   9   7   7     1068.10     1109.13     44.88 o 
  -6   8   7      142.38      134.87     19.33 o 
  -5   8   7       63.54       69.22     10.99 o 
  -4   8   7     1233.15     1257.13     48.26 o 
  -3   8   7      258.50      300.94     17.25 o 
  -2   8   7       17.45        6.04      8.54 o 
  -1   8   7       25.80       37.83      6.37 o 
   0   8   7     2177.19     2258.18     50.93 o 
   1   8   7     6935.73     6844.08    135.69 o 
   2   8   7     1348.79     1349.27     33.88 o 
   3   8   7     1148.06     1159.85     30.47 o 
   4   8   7      411.22      412.27     15.57 o 
   5   8   7      538.74      503.26     22.89 o 
   6   8   7      253.82      277.24     23.74 o 
   7   8   7      990.69     1067.15     39.12 o 
   8   8   7        9.57       16.54      8.94 o 
  -5   9   7      587.47      622.73     28.82 o 
  -4   9   7      860.79      844.24     33.68 o 
  -3   9   7      430.31      442.70     22.51 o 
  -2   9   7        3.51       11.65      6.30 o 
  -1   9   7        1.46        4.64      5.59 o 
   0   9   7       80.23       73.01      9.34 o 
   1   9   7      253.49      248.15     12.24 o 
   2   9   7        0.53       14.07      5.11 o 
   3   9   7     2684.37     2588.03     58.72 o 
   4   9   7       22.72       23.48      5.62 o 
   5   9   7        7.40        4.15     14.05 o 
   6   9   7      228.00      226.01     16.18 o 
   7   9   7       57.59       47.51     11.97 o 
  -3  10   7     1216.91     1298.38     81.18 o 
  -2  10   7       95.13       80.90     11.60 o 
  -1  10   7        7.15       21.43      7.16 o 
   0  10   7       55.62       53.94      7.52 o 
   1  10   7      367.34      364.09     15.53 o 
   2  10   7       77.77       75.75      8.77 o 
   3  10   7      435.46      457.14     40.46 o 
   4  10   7      811.56      817.12     26.25 o 
   5  10   7       97.41      102.96     12.72 o 
   6  10   7      187.52      246.50     22.20 o 
  -2  11   7      187.78      233.30     36.73 o 
  -1  11   7      319.44      322.70     20.44 o 
   0  11   7        5.85       14.74     13.42 o 
   1  11   7        9.46       20.99      6.10 o 
   2  11   7       51.35       55.47      8.37 o 
   3  11   7      127.64      139.93     11.13 o 
   4  11   7       65.14       80.94      9.73 o 
   5  11   7       76.16       79.46     11.90 o 
  -3 -10   8       21.84       32.68      9.44 o 
  -2 -10   8      248.04      286.41     19.56 o 
  -1 -10   8        0.29        4.26      8.42 o 
   0 -10   8      773.16      766.69     32.78 o 
   1 -10   8      840.42      858.20     39.56 o 
   2 -10   8      501.77      519.66     39.29 o 
  -5  -9   8       65.93       34.44     11.69 o 
  -4  -9   8      344.06      324.48     23.19 o 
  -3  -9   8       16.30       21.14      7.97 o 
  -2  -9   8      474.97      453.07     23.04 o 
  -1  -9   8      290.53      285.56     17.78 o 
   0  -9   8      208.52      244.48     33.19 o 
   1  -9   8       77.96       81.62     11.38 o 
   2  -9   8      572.18      651.20     33.62 o 
   3  -9   8      257.40      275.02     18.74 o 
   4  -9   8        2.01       12.43      7.13 o 
  -6  -8   8       30.43       23.17     10.67 o 
  -5  -8   8      431.34      384.74     22.01 o 
  -4  -8   8       81.64       77.24     10.97 o 
  -3  -8   8      934.16      945.96     34.60 o 
  -2  -8   8     2368.59     2300.30     65.69 o 
  -1  -8   8     1136.93     1094.82     58.07 o 
   0  -8   8      473.14      481.68     28.11 o 
   1  -8   8     2024.95     1937.19     57.37 o 
   2  -8   8      577.48      554.21     22.20 o 
   3  -8   8      854.04      869.19     31.89 o 
   4  -8   8       29.42       10.75      6.59 o 
   5  -8   8     1774.10     1725.24     79.05 o 
  -7  -7   8        5.31       22.60      8.54 o 
  -6  -7   8       28.44       19.09      7.43 o 
  -5  -7   8       73.50       78.83     10.49 o 
  -4  -7   8      599.54      547.23     29.01 o 
  -3  -7   8        1.96        5.35      5.08 o 
  -2  -7   8        8.64        9.58      5.38 o 
  -1  -7   8     3600.54     3617.66     93.46 o 
   0  -7   8       59.88       55.40      8.82 o 
   1  -7   8     2729.08     2790.38     60.23 o 
   2  -7   8       36.05       34.53      9.94 o 
   3  -7   8      772.99      756.74     27.87 o 
   4  -7   8      212.66      252.36     12.90 o 
   5  -7   8      945.54      960.09     28.54 o 
   6  -7   8     1091.84     1139.36     40.23 o 
  -8  -6   8     2407.32     2395.65     71.34 o 
  -7  -6   8     2167.42     2180.18     76.06 o 
  -6  -6   8       65.87       90.96     11.65 o 
  -5  -6   8      468.95      537.59     17.93 o 
  -4  -6   8       58.15       62.77      6.60 o 
  -3  -6   8      549.10      520.02     16.74 o 
  -2  -6   8     1104.06     1118.89     33.92 o 
  -1  -6   8     1173.37     1207.82     29.86 o 
   0  -6   8       40.54       42.25      5.69 o 
   1  -6   8     3282.04     3425.69     61.35 o 
   2  -6   8      104.17      135.81      8.27 o 
   3  -6   8     4795.37     4730.94     83.18 o 
   4  -6   8      260.23      276.76     12.74 o 
   5  -6   8     1020.39     1065.34     29.71 o 
   6  -6   8       27.95       42.55      8.55 o 
   7  -6   8       57.15       61.50     10.42 o 
  -8  -5   8      724.01      695.86     23.19 o 
  -7  -5   8     2059.96     1802.44     43.69 o 
  -6  -5   8      694.93      714.25     37.35 o 
  -5  -5   8      954.87      913.10     25.07 o 
  -4  -5   8      132.90      112.04      7.53 o 
  -3  -5   8        8.06       10.57      3.29 o 
  -2  -5   8      725.46      691.37     19.30 o 
  -1  -5   8     2049.37     2086.29     45.18 o 
   0  -5   8      421.48      508.58     13.01 o 
   1  -5   8       34.72       49.39      5.52 o 
   2  -5   8     2341.26     2339.00     51.57 o 
   3  -5   8       33.72       38.40      4.47 o 
   4  -5   8      540.30      601.17     27.08 o 
   5  -5   8      428.20      439.99     16.23 o 
   6  -5   8       16.14       28.61      7.38 o 
   7  -5   8        0.23       -1.63      5.26 o 
   8  -5   8        3.97        5.87     10.87 o 
  -8  -4   8      568.50      519.33     22.95 o 
  -7  -4   8       21.86       21.67      5.28 o 
  -6  -4   8      955.43      858.03     24.42 o 
  -5  -4   8     5197.15     5190.28    103.23 o 
  -4  -4   8     1303.31     1279.65     30.62 o 
  -3  -4   8      552.93      486.04     15.33 o 
  -2  -4   8     2849.37     2596.38     53.95 o 
  -1  -4   8     1109.15     1181.70     23.10 o 
   0  -4   8      275.85      235.96      7.47 o 
   1  -4   8     1858.55     1928.64     41.65 o 
   2  -4   8     1731.95     1490.93     29.21 o 
   3  -4   8     1602.62     1480.16     29.51 o 
   4  -4   8       33.85       47.01      4.66 o 
   5  -4   8       24.81       16.27      4.38 o 
   6  -4   8     2031.23     2115.62     60.91 o 
   7  -4   8      209.60      229.16     15.36 o 
   8  -4   8       93.17       81.53     11.29 o 
  -9  -3   8       27.96       25.05      7.28 o 
  -8  -3   8      119.90      142.56     11.89 o 
  -7  -3   8      855.58      817.37     24.16 o 
  -6  -3   8       78.08       77.49      7.14 o 
  -5  -3   8     1650.29     1578.47     36.70 o 
  -4  -3   8      569.76      575.23     21.27 o 
  -3  -3   8     4159.58     3980.94     79.09 o 
  -2  -3   8     3205.27     3051.09     61.62 o 
  -1  -3   8     1122.26     1077.76     21.53 o 
   0  -3   8     2352.91     2263.94     49.33 o 
   1  -3   8      306.50      288.30      8.63 o 
   2  -3   8     1395.03     1293.79     26.01 o 
   3  -3   8      102.32       92.37      5.28 o 
   4  -3   8      910.24      834.31     22.15 o 
   5  -3   8     1610.97     1562.20     47.60 o 
   6  -3   8      268.13      239.19     14.10 o 
   7  -3   8      789.93      814.50     30.49 o 
   8  -3   8       30.87       35.56      8.15 o 
   9  -3   8      240.09      280.98     18.10 o 
  -9  -2   8      604.00      551.86     27.28 o 
  -8  -2   8       52.37       57.89      8.75 o 
  -7  -2   8      101.28       75.80      9.53 o 
  -6  -2   8       53.81       54.27      6.19 o 
  -5  -2   8      806.94      750.53     25.43 o 
  -4  -2   8      262.00      242.03     20.82 o 
  -3  -2   8        5.91        2.47      2.32 o 
  -2  -2   8     4711.13     4353.28     84.73 o 
  -1  -2   8     2346.07     2527.60     43.55 o 
   0  -2   8      546.42      458.40     10.33 o 
   1  -2   8      880.66      748.43     15.39 o 
   2  -2   8     2719.06     2725.44     47.47 o 
   3  -2   8      633.58      619.87     14.13 o 
   4  -2   8      554.24      502.56     12.52 o 
   5  -2   8     3172.90     3282.94     68.13 o 
   6  -2   8       45.00       38.10      7.04 o 
   7  -2   8        8.06       14.92     15.24 o 
   8  -2   8      669.92      668.89     27.37 o 
   9  -2   8       58.08       52.75      9.69 o 
  -9  -1   8       72.34       54.12      9.63 o 
  -8  -1   8     3350.74     3409.50     89.20 o 
  -7  -1   8       99.65       85.36      9.27 o 
  -6  -1   8      308.87      305.90     12.08 o 
  -5  -1   8      199.96      166.31     10.25 o 
  -4  -1   8       65.15       53.13      4.96 o 
  -3  -1   8       16.21       31.30      3.91 o 
  -2  -1   8     2502.63     2380.73     48.45 o 
  -1  -1   8     3856.93     3783.25     63.23 o 
   0  -1   8     5466.17     5347.45     87.89 o 
   1  -1   8     1346.40     1313.93     28.58 o 
   2  -1   8        4.84       39.89      2.98 o 
   3  -1   8     1528.49     1628.70     29.93 o 
   4  -1   8     2387.97     2642.35     46.48 o 
   5  -1   8     3978.93     3974.95     80.72 o 
   6  -1   8      446.25      439.56     27.60 o 
   7  -1   8      700.61      622.00     24.67 o 
   8  -1   8     1044.68     1095.51     37.71 o 
   9  -1   8      585.08      564.65     25.67 o 
  -9   0   8      410.88      375.16     20.48 o 
  -8   0   8     1104.99     1051.57     46.53 o 
  -7   0   8      774.34      776.86     34.41 o 
  -6   0   8      831.00      790.73     27.34 o 
  -5   0   8      209.94      202.85      9.51 o 
  -4   0   8      605.24      560.64     17.53 o 
  -3   0   8      130.96      148.44      7.57 o 
  -2   0   8     1222.98     1324.66     31.43 o 
  -1   0   8      373.05      448.88     10.16 o 
   0   0   8      469.67      552.33     11.87 o 
   1   0   8     4343.44     4209.71     70.12 o 
   2   0   8        2.74       20.03      2.01 o 
   3   0   8     1244.75     1162.75     27.70 o 
   4   0   8     1138.47     1000.97     24.14 o 
   5   0   8      233.17      255.46     10.94 o 
   6   0   8      387.82      356.82     12.44 o 
   7   0   8       50.56       61.07      8.28 o 
   8   0   8     3023.13     3035.40     82.42 o 
   9   0   8        1.95        8.98      6.12 o 
  10   0   8      175.86      179.74     14.88 o 
  -9   1   8       17.85       14.95     11.97 o 
  -8   1   8     1358.54     1265.15     41.39 o 
  -7   1   8      198.16      205.90     13.33 o 
  -6   1   8      611.53      604.37     23.05 o 
  -5   1   8     8232.93     8167.62    189.14 o 
  -4   1   8     1204.40     1200.22     23.65 o 
  -3   1   8     1696.82     1675.50     30.67 o 
  -2   1   8      375.61      305.07      7.98 o 
  -1   1   8     3577.67     3523.12     59.29 o 
   0   1   8     3842.67     3855.79     64.41 o 
   1   1   8     9511.59     9901.89    159.99 o 
   2   1   8     2952.09     2614.39     53.81 o 
   3   1   8       13.08       12.10      3.36 o 
   4   1   8      871.37      857.84     22.50 o 
   5   1   8      258.96      326.43     12.21 o 
   6   1   8       90.20       78.38      5.93 o 
   7   1   8      555.79      523.61     20.74 o 
   8   1   8      140.40      143.42     11.80 o 
   9   1   8      112.92      110.00     11.54 o 
  10   1   8     1345.48     1386.81     46.87 o 
  -9   2   8     1141.15     1237.90     42.56 o 
  -8   2   8        0.10        1.42      5.37 o 
  -7   2   8        5.40       10.86      5.62 o 
  -6   2   8     2025.03     1821.07     51.36 o 
  -5   2   8     2712.94     2676.29     55.91 o 
  -4   2   8     2578.08     2699.45     54.85 o 
  -3   2   8     1838.13     1838.87     33.57 o 
  -2   2   8     1106.17      930.91     18.56 o 
  -1   2   8     2958.01     3099.38     52.80 o 
   0   2   8      115.65      173.01      5.65 o 
   1   2   8       58.50       54.21      3.38 o 
   2   2   8     1292.15     1197.45     30.88 o 
   3   2   8      682.51      697.81     18.69 o 
   4   2   8      686.30      534.93     27.60 o 
   5   2   8        1.33       22.68     12.47 o 
   6   2   8      284.64      303.81     12.43 o 
   7   2   8        2.74        8.77      3.79 o 
   8   2   8      513.90      475.86     20.96 o 
   9   2   8      136.39      142.08     12.51 o 
  10   2   8        1.09       10.41      6.98 o 
  -8   3   8      316.79      296.72     17.33 o 
  -7   3   8      539.18      468.04     21.32 o 
  -6   3   8      576.33      548.08     17.55 o 
  -5   3   8     2977.67     3029.83     63.07 o 
  -4   3   8     2186.09     2035.78     98.77 o 
  -3   3   8     2295.79     1983.49     36.19 o 
  -2   3   8     7319.74     7231.76    118.91 o 
  -1   3   8     1092.58     1272.93     24.14 o 
   0   3   8     2520.50     2558.67     44.50 o 
   1   3   8       22.95        3.62      2.13 o 
   2   3   8     3939.27     4219.44     78.05 o 
   3   3   8      588.73      501.61     11.70 o 
   4   3   8     5133.03     5014.24    105.14 o 
   5   3   8     2276.63     2217.78     53.27 o 
   6   3   8      110.40      105.87     11.07 o 
   7   3   8      833.95      815.81     34.16 o 
   8   3   8       10.22        9.19      4.68 o 
   9   3   8      161.51      166.22     15.55 o 
  10   3   8       47.25       55.41     25.12 o 
  -8   4   8      304.21      357.44     19.64 o 
  -7   4   8       58.66       66.35      9.65 o 
  -6   4   8       86.82      117.30      8.20 o 
  -5   4   8      171.17      148.09      8.63 o 
  -4   4   8       14.60       13.93      3.64 o 
  -3   4   8      679.87      660.74     27.59 o 
  -2   4   8     5224.05     5450.35     91.25 o 
  -1   4   8       99.62       99.21      4.81 o 
   0   4   8     1517.93     1621.58     30.01 o 
   1   4   8     3799.07     4026.94     68.25 o 
   2   4   8      192.17      161.83      6.12 o 
   3   4   8      593.67      679.04     15.33 o 
   4   4   8      212.29      188.71      9.03 o 
   5   4   8     3207.68     3059.57     64.97 o 
   6   4   8      541.64      534.43     17.70 o 
   7   4   8       99.54       83.80      8.94 o 
   8   4   8      938.20      948.65     27.71 o 
   9   4   8     1455.01     1440.66     49.75 o 
  10   4   8        1.39        3.31      7.56 o 
  -8   5   8     1098.35     1118.11     39.67 o 
  -7   5   8       95.12      122.20      9.28 o 
  -6   5   8        5.45       12.39      4.31 o 
  -5   5   8      383.53      404.09     17.84 o 
  -4   5   8      224.56      270.24     11.29 o 
  -3   5   8        7.51       30.86      6.75 o 
  -2   5   8     2032.85     2180.71     39.91 o 
  -1   5   8     3146.29     3292.54     57.32 o 
   0   5   8     8046.83     7986.14    131.46 o 
   1   5   8     1171.82      946.08     19.84 o 
   2   5   8      564.14      633.11     17.35 o 
   3   5   8     1176.69     1106.55     28.88 o 
   4   5   8      751.27      711.72     23.90 o 
   5   5   8     1498.21     1460.86     47.62 o 
   6   5   8     1640.37     1670.30     68.15 o 
   7   5   8     1843.22     1909.32     45.59 o 
   8   5   8      295.21      270.76     13.31 o 
   9   5   8      364.39      332.05     36.38 o 
  -7   6   8       25.61        9.47      4.91 o 
  -6   6   8     1565.72     1612.19     39.84 o 
  -5   6   8      118.37      137.40     10.12 o 
  -4   6   8     1116.28     1132.80     29.01 o 
  -3   6   8      808.72      830.74     39.90 o 
  -2   6   8      792.25      852.28     18.95 o 
  -1   6   8      423.58      430.37     11.57 o 
   0   6   8        1.48        8.35      3.23 o 
   1   6   8     6511.67     6691.33    130.76 o 
   2   6   8      128.87      119.18      7.33 o 
   3   6   8     1340.45     1310.51     31.38 o 
   4   6   8        1.11       -0.79      2.53 o 
   5   6   8       70.99       70.75      8.58 o 
   6   6   8       12.24       15.86      5.57 o 
   7   6   8      257.84      264.01     18.58 o 
   8   6   8     2366.04     2291.62     67.92 o 
   9   6   8      131.21      115.95     13.74 o 
  -6   7   8      705.46      698.53     29.30 o 
  -5   7   8      581.86      617.71     26.30 o 
  -4   7   8       13.35        8.79      5.84 o 
  -3   7   8      332.65      318.88     16.97 o 
  -2   7   8      228.25      204.82     18.98 o 
  -1   7   8       39.86       44.96      5.54 o 
   0   7   8       52.73       56.17      6.21 o 
   1   7   8      486.05      452.68     15.35 o 
   2   7   8     3292.75     3174.26    150.05 o 
   3   7   8     8452.52     8439.81    164.36 o 
   4   7   8      101.12       89.80     15.98 o 
   5   7   8      381.79      429.04     19.98 o 
   6   7   8       18.78       14.10      5.84 o 
   7   7   8      247.68      245.65     15.85 o 
   8   7   8     3332.34     3433.57     95.85 o 
   9   7   8      479.08      531.99     26.12 o 
  -5   8   8      631.78      686.02     54.09 o 
  -4   8   8       11.43        4.12      5.91 o 
  -3   8   8        9.87       17.79      6.27 o 
  -2   8   8       99.04       98.95     10.73 o 
  -1   8   8      436.75      444.35     15.84 o 
   0   8   8      120.36      110.75     10.59 o 
   1   8   8      405.52      407.11     15.19 o 
   2   8   8       52.24       45.83      6.38 o 
   3   8   8        1.36        1.99      3.80 o 
   4   8   8     1619.57     1618.74     39.50 o 
   5   8   8      244.41      224.43     14.62 o 
   6   8   8      443.57      440.90     21.88 o 
   7   8   8      106.68      109.63     11.85 o 
   8   8   8       80.65       72.12     11.27 o 
  -4   9   8       18.94       43.08      9.43 o 
  -3   9   8     1526.97     1648.39     52.74 o 
  -2   9   8      439.88      431.27     22.32 o 
  -1   9   8      219.80      189.66     14.36 o 
   0   9   8      505.43      500.81     17.95 o 
   1   9   8      157.88      160.09     10.00 o 
   2   9   8     1112.89     1152.69     48.05 o 
   3   9   8       67.20       72.86      8.15 o 
   4   9   8       75.01       54.83      9.01 o 
   5   9   8     1751.09     1745.46     80.94 o 
   6   9   8     1299.89     1257.77     44.13 o 
   7   9   8       84.89       86.75     12.14 o 
  -3  10   8      542.63      566.71     27.15 o 
  -2  10   8      895.38     1008.91     60.39 o 
  -1  10   8       56.75       30.93      8.36 o 
   0  10   8       23.67       24.25      5.85 o 
   1  10   8      188.48      201.40     11.69 o 
   2  10   8      251.19      253.31     21.17 o 
   3  10   8        5.86        5.47      4.90 o 
   4  10   8       80.29       98.93     12.14 o 
   5  10   8      849.28      889.11     69.92 o 
   6  10   8       61.85       87.84     11.50 o 
  -1  11   8      102.00      121.40     13.92 o 
   0  11   8      995.96     1038.32     39.71 o 
   1  11   8      174.84      171.60     12.01 o 
   2  11   8       12.75       24.94      6.67 o 
   3  11   8      632.21      575.92     21.84 o 
   4  11   8        7.90        8.92      9.61 o 
  -2 -10   9        7.73        6.62      7.54 o 
  -1 -10   9      198.03      219.17     17.80 o 
   0 -10   9       88.20       77.60     12.60 o 
  -4  -9   9      721.88      768.05     32.30 o 
  -3  -9   9       90.10      107.66     13.46 o 
  -2  -9   9       33.65       24.04      8.46 o 
  -1  -9   9     1067.68     1075.13     39.03 o 
   0  -9   9      308.58      343.08     19.87 o 
   1  -9   9      382.41      397.87     21.48 o 
   2  -9   9       87.40      105.11     19.37 o 
   3  -9   9      125.73      132.25     13.11 o 
  -6  -8   9       26.31       31.69      9.16 o 
  -5  -8   9      865.03      990.29     58.78 o 
  -4  -8   9      917.53      786.19     31.49 o 
  -3  -8   9        0.90        3.24      6.04 o 
  -2  -8   9       18.64       23.02      7.38 o 
  -1  -8   9     2024.41     2099.26     61.22 o 
   0  -8   9     1636.87     1661.49     51.06 o 
   1  -8   9      132.44      153.18     12.91 o 
   2  -8   9     1447.21     1493.05     37.85 o 
   3  -8   9       22.94       31.75      7.96 o 
   4  -8   9      603.59      593.51     25.78 o 
   5  -8   9      165.14      157.31     17.79 o 
  -7  -7   9      214.54      222.49     16.89 o 
  -6  -7   9      316.73      383.21     21.09 o 
  -5  -7   9        7.31       16.88      7.10 o 
  -4  -7   9      872.58      785.66     30.98 o 
  -3  -7   9      769.30      766.58     29.03 o 
  -2  -7   9      335.26      349.95     17.68 o 
  -1  -7   9      238.82      211.99     13.44 o 
   0  -7   9      902.84      899.22     31.47 o 
   1  -7   9      680.73      701.79     26.75 o 
   2  -7   9     1716.38     1772.99     50.65 o 
   3  -7   9      384.27      365.25     15.07 o 
   4  -7   9      235.53      270.26     13.47 o 
   5  -7   9       52.23       45.92      8.92 o 
   6  -7   9      171.41      220.23     18.07 o 
  -7  -6   9       29.66       25.64      8.82 o 
  -6  -6   9     1763.23     1816.93     55.52 o 
  -5  -6   9       64.90       59.41      8.21 o 
  -4  -6   9      160.58      175.14      9.77 o 
  -3  -6   9        1.75        2.60      3.39 o 
  -2  -6   9     1434.93     1393.56     42.30 o 
  -1  -6   9       24.80       20.31      4.41 o 
   0  -6   9       14.15       12.55      4.41 o 
   1  -6   9      197.28      216.74      8.67 o 
   2  -6   9      659.95      655.72     17.11 o 
   3  -6   9        4.88        8.24      3.50 o 
   4  -6   9        6.75       10.87      4.67 o 
   5  -6   9     1432.36     1490.25     46.79 o 
   6  -6   9        0.27        0.18      5.48 o 
   7  -6   9        3.08        7.35      7.76 o 
  -8  -5   9       34.26       36.99      8.47 o 
  -7  -5   9     1180.27     1180.66     32.33 o 
  -6  -5   9       15.86       23.98      5.21 o 
  -5  -5   9      825.94      706.70     30.41 o 
  -4  -5   9     2919.82     2883.13     61.23 o 
  -3  -5   9     2256.49     2073.87     45.86 o 
  -2  -5   9      513.72      460.33     19.87 o 
  -1  -5   9      854.69      897.37     34.10 o 
   0  -5   9       75.96       92.82      5.26 o 
   1  -5   9       22.32       19.23      3.77 o 
   2  -5   9      282.30      279.60     12.75 o 
   3  -5   9     2003.47     2077.91     46.63 o 
   4  -5   9      500.46      489.83     16.93 o 
   5  -5   9     1271.41     1382.89     43.33 o 
   6  -5   9      833.89      801.67     30.66 o 
   7  -5   9      944.63      885.71     33.96 o 
   8  -5   9        1.63        5.98      6.46 o 
  -8  -4   9      626.93      644.45     48.38 o 
  -7  -4   9      536.63      487.01     17.95 o 
  -6  -4   9        1.86        2.80      3.91 o 
  -5  -4   9      211.80      182.79      9.72 o 
  -4  -4   9        8.83        8.54      3.61 o 
  -3  -4   9     5743.39     5675.74    111.09 o 
  -2  -4   9     1109.95     1082.38     26.49 o 
  -1  -4   9     2505.12     2490.90    134.10 o 
   0  -4   9       14.97       17.44      2.69 o 
   1  -4   9      408.85      408.02     11.07 o 
   2  -4   9       99.20      115.18      5.87 o 
   3  -4   9      289.73      282.16      9.58 o 
   4  -4   9      588.39      590.62     15.49 o 
   5  -4   9      710.36      768.60     28.11 o 
   6  -4   9      241.83      237.77     14.77 o 
   7  -4   9      491.49      506.20     23.51 o 
   8  -4   9      489.71      485.15     24.15 o 
  -8  -3   9      748.16      711.02     44.72 o 
  -7  -3   9        9.46        9.08      4.46 o 
  -6  -3   9     1569.51     1571.47     41.57 o 
  -5  -3   9      156.26      148.75      8.64 o 
  -4  -3   9     2563.73     2420.32     51.82 o 
  -3  -3   9     2052.40     1916.20     41.91 o 
  -2  -3   9        4.81        5.49      4.95 o 
  -1  -3   9     3472.11     3262.82     94.09 o 
   0  -3   9      985.57     1218.94     23.51 o 
   1  -3   9     1919.99     2118.29     38.29 o 
   2  -3   9        0.46        5.15      2.27 o 
   3  -3   9      250.52      229.51      8.01 o 
   4  -3   9       64.19       79.33      7.78 o 
   5  -3   9      136.84      145.57      8.05 o 
   6  -3   9     1370.63     1369.65     42.99 o 
   7  -3   9     1372.13     1383.78     44.76 o 
   8  -3   9     1637.05     1638.45     52.58 o 
   9  -3   9      122.74      122.32     13.60 o 
  -9  -2   9        9.52        2.45      5.90 o 
  -8  -2   9      397.19      362.85     32.56 o 
  -7  -2   9      382.52      334.70     17.25 o 
  -6  -2   9      863.82      778.43     22.48 o 
  -5  -2   9     3640.34     3475.87     80.49 o 
  -4  -2   9      249.26      275.85     10.86 o 
  -3  -2   9      387.34      423.46     13.42 o 
  -2  -2   9      345.02      378.82     12.07 o 
  -1  -2   9      403.67      326.80     17.85 o 
   0  -2   9     3954.29     3948.86     66.46 o 
   1  -2   9     1480.85     1344.67     25.32 o 
   2  -2   9     2923.26     2948.34     51.31 o 
   3  -2   9     1104.02     1073.76     21.85 o 
   4  -2   9      140.97      135.76      7.17 o 
   5  -2   9      259.59      272.10     10.87 o 
   6  -2   9      873.03      897.79     66.33 o 
   7  -2   9       43.38       46.22      8.05 o 
   8  -2   9     1470.49     1410.72     46.27 o 
   9  -2   9      414.16      375.29     55.08 o 
  -9  -1   9       11.89        3.16      5.68 o 
  -8  -1   9       19.74       18.14      6.72 o 
  -7  -1   9     1012.93     1005.26     34.04 o 
  -6  -1   9      124.02      109.13      9.67 o 
  -5  -1   9     3379.90     3232.92     70.16 o 
  -4  -1   9       49.19       53.10      5.43 o 
  -3  -1   9       96.02      113.45      6.41 o 
  -2  -1   9      653.53      653.92     17.12 o 
  -1  -1   9     6705.89     6852.47    112.23 o 
   0  -1   9    14082.90    14504.62    232.95 o 
   1  -1   9       35.38       79.72      4.35 o 
   2  -1   9     3730.91     3612.39     68.72 o 
   3  -1   9      407.02      368.64      9.48 o 
   4  -1   9     1700.21     1747.80     46.68 o 
   5  -1   9        0.15       -0.51      2.63 o 
   6  -1   9     1823.16     1748.07     49.20 o 
   7  -1   9       10.13       17.77      6.06 o 
   8  -1   9       22.56       41.28     13.35 o 
   9  -1   9      173.13      185.66     22.24 o 
  -9   0   9       58.98       81.25     16.06 o 
  -8   0   9        6.97       10.00      5.77 o 
  -7   0   9        3.67       11.83      5.39 o 
  -6   0   9     1265.22     1223.65     37.96 o 
  -5   0   9     3928.65     4107.62     82.63 o 
  -4   0   9     1438.02     1261.27     53.26 o 
  -3   0   9     2837.53     2673.21     54.75 o 
  -2   0   9     5541.79     5686.01    100.28 o 
  -1   0   9     2152.64     2213.68     38.88 o 
   0   0   9      323.51      256.55      7.28 o 
   1   0   9      290.66      381.45      9.32 o 
   2   0   9    13111.15    13377.81    216.94 o 
   3   0   9      407.03      338.66     11.86 o 
   4   0   9      841.16      747.14     17.45 o 
   5   0   9     4737.81     4676.43    113.88 o 
   6   0   9      318.70      289.43     11.33 o 
   7   0   9     1218.37     1134.44     37.29 o 
   8   0   9        1.41        6.78      5.26 o 
   9   0   9       59.17       66.21     10.34 o 
  -9   1   9      382.54      429.26     22.27 o 
  -8   1   9      366.77      349.21     19.00 o 
  -7   1   9      276.36      256.84     15.18 o 
  -6   1   9     1162.47     1071.13     34.55 o 
  -5   1   9       35.38       23.64      5.65 o 
  -4   1   9     5078.19     5294.66    103.15 o 
  -3   1   9     1454.98     1555.22     29.07 o 
  -2   1   9     4906.58     4880.85     81.49 o 
  -1   1   9      984.24      853.84     17.28 o 
   0   1   9       78.90      112.00      4.64 o 
   1   1   9       28.41       31.75      3.75 o 
   2   1   9     2707.44     2682.39     55.60 o 
   3   1   9     9791.09    10283.86    196.80 o 
   4   1   9     4644.71     4537.01    112.71 o 
   5   1   9     3257.69     2974.85    107.51 o 
   6   1   9      723.22      709.38     19.97 o 
   7   1   9     1761.38     1715.12     40.13 o 
   8   1   9       33.08       26.78      8.03 o 
   9   1   9      791.15      835.83     32.28 o 
  10   1   9       45.99       77.65     19.88 o 
  -8   2   9     1852.48     1895.11     76.26 o 
  -7   2   9       83.73       83.57     10.42 o 
  -6   2   9      575.10      554.08     22.51 o 
  -5   2   9        5.34       -1.54      3.81 o 
  -4   2   9      752.06      789.87     17.38 o 
  -3   2   9     1533.70     1562.60     29.44 o 
  -2   2   9     1640.62     1716.48     31.50 o 
  -1   2   9     1985.33     1863.92     37.76 o 
   0   2   9     3917.22     4251.63     71.35 o 
   1   2   9     2019.44     2087.36     37.01 o 
   2   2   9      738.80      756.44     17.65 o 
   3   2   9      594.64      612.07     20.33 o 
   4   2   9      314.82      321.05     11.90 o 
   5   2   9     6286.73     6089.19    121.25 o 
   6   2   9      152.75      157.34      9.09 o 
   7   2   9     1504.82     1432.85     36.37 o 
   8   2   9     1016.06      993.91     34.55 o 
   9   2   9       46.98       54.67      9.09 o 
  10   2   9      317.34      314.71     19.26 o 
  -8   3   9      851.59      809.59     44.25 o 
  -7   3   9      375.35      308.43     23.54 o 
  -6   3   9       94.41       97.30      9.97 o 
  -5   3   9     1610.00     1707.31     38.96 o 
  -4   3   9     2435.85     2348.04     49.94 o 
  -3   3   9     3647.51     3624.22     62.67 o 
  -2   3   9      791.52      796.82     19.00 o 
  -1   3   9     5026.79     4770.69     80.01 o 
   0   3   9     6620.99     7449.16    122.24 o 
   1   3   9     7072.45     6947.57    114.37 o 
   2   3   9      149.43      108.99      6.13 o 
   3   3   9      103.03       66.63      5.96 o 
   4   3   9       30.46       37.98      7.60 o 
   5   3   9     1513.37     1530.86     43.93 o 
   6   3   9     1947.63     1843.71     43.46 o 
   7   3   9     3945.87     4082.73     86.51 o 
   8   3   9     2068.16     2050.91     49.48 o 
   9   3   9      215.80      232.34     14.89 o 
  10   3   9       68.80      109.33     12.35 o 
  -8   4   9      808.65      868.02     33.43 o 
  -7   4   9      333.55      349.73     18.69 o 
  -6   4   9     1471.53     1362.65     56.33 o 
  -5   4   9     4727.05     4830.53     96.81 o 
  -4   4   9       59.38       73.48      6.04 o 
  -3   4   9      236.43      254.17      8.28 o 
  -2   4   9     1481.19     1510.15     28.99 o 
  -1   4   9     2341.87     2489.71     44.29 o 
   0   4   9      122.87      180.34      6.57 o 
   1   4   9     2780.36     2746.15     48.29 o 
   2   4   9     1829.52     1922.25     35.37 o 
   3   4   9     2569.43     2541.06     52.81 o 
   4   4   9       73.69       86.28     14.80 o 
   5   4   9       58.63       63.97     10.03 o 
   6   4   9     1215.48     1195.80     46.02 o 
   7   4   9        6.47        6.65      4.29 o 
   8   4   9     2077.43     1987.08     57.26 o 
   9   4   9      128.20      153.71     15.57 o 
  -7   5   9       64.45       68.38     10.27 o 
  -6   5   9     1100.00     1121.13     52.42 o 
  -5   5   9      739.04      748.45     27.93 o 
  -4   5   9      790.15      845.13     39.83 o 
  -3   5   9     2619.06     2696.38     56.76 o 
  -2   5   9       59.56       46.67      4.14 o 
  -1   5   9     4891.39     5261.39     88.86 o 
   0   5   9     2998.41     2795.82     49.62 o 
   1   5   9     1803.37     1641.61     31.19 o 
   2   5   9     3484.11     3220.01     56.45 o 
   3   5   9      483.94      484.37     12.77 o 
   4   5   9     1384.56     1327.16     32.39 o 
   5   5   9     1053.67     1024.91     28.73 o 
   6   5   9     1198.16     1225.31     68.89 o 
   7   5   9      225.00      242.74     12.20 o 
   8   5   9      231.27      277.20     13.73 o 
   9   5   9      227.36      241.55     28.38 o 
  -7   6   9        4.03       -1.16      4.67 o 
  -6   6   9      339.67      316.58     19.45 o 
  -5   6   9       64.99      101.79      8.86 o 
  -4   6   9       53.65       56.05      6.57 o 
  -3   6   9     3623.42     3664.23     87.57 o 
  -2   6   9     5515.53     6180.78    104.20 o 
  -1   6   9      139.73      134.12      6.45 o 
   0   6   9        1.96        1.22      2.96 o 
   1   6   9      137.80      163.46      8.37 o 
   2   6   9     3724.02     3765.91     77.02 o 
   3   6   9        0.90        5.03      3.19 o 
   4   6   9     1672.86     1667.14     49.35 o 
   5   6   9     1790.67     1754.26     52.38 o 
   6   6   9      532.32      493.01     25.79 o 
   7   6   9      845.31      817.00     31.18 o 
   8   6   9       33.25       29.29      7.59 o 
   9   6   9       12.30       12.79      6.56 o 
  -6   7   9       96.16       89.71     14.09 o 
  -5   7   9       39.84       40.91      8.52 o 
  -4   7   9     1291.57     1318.63     43.18 o 
  -3   7   9     1253.46     1328.34     42.48 o 
  -2   7   9     3841.23     3639.14     94.39 o 
  -1   7   9       28.15       36.86      5.28 o 
   0   7   9     3233.51     3353.60     70.51 o 
   1   7   9      136.33      121.48      8.02 o 
   2   7   9      343.47      335.93     19.92 o 
   3   7   9     2570.02     2514.98     55.22 o 
   4   7   9     5603.86     5578.29    141.16 o 
   5   7   9     1645.31     1631.46     84.88 o 
   6   7   9      458.47      438.57     21.21 o 
   7   7   9      784.26      797.82     31.67 o 
   8   7   9       79.69       79.30     11.28 o 
  -5   8   9       11.95       25.65     10.28 o 
  -4   8   9      573.98      661.99     41.45 o 
  -3   8   9      134.48      171.55     13.48 o 
  -2   8   9      391.40      401.87     28.38 o 
  -1   8   9      667.47      681.16     21.03 o 
   0   8   9     1377.41     1296.54     32.97 o 
   1   8   9       34.29       50.42      6.57 o 
   2   8   9      359.88      341.11     13.86 o 
   3   8   9      725.32      701.24     32.96 o 
   4   8   9       42.02       56.94      8.85 o 
   5   8   9     1554.51     1557.28     49.68 o 
   6   8   9      399.42      339.96     19.05 o 
   7   8   9     1115.28     1146.90     41.53 o 
   8   8   9      412.86      445.08     23.80 o 
  -4   9   9     1411.80     1440.00     48.88 o 
  -3   9   9       94.02       81.76     11.81 o 
  -2   9   9      935.59      948.14     35.51 o 
  -1   9   9      959.69     1004.04     36.43 o 
   0   9   9      248.16      225.99     11.81 o 
   1   9   9       73.43       67.75      7.77 o 
   2   9   9      744.56      699.46     26.40 o 
   3   9   9      135.39      126.22      9.45 o 
   4   9   9       43.55       48.13      9.01 o 
   5   9   9      202.70      182.31     14.47 o 
   6   9   9      320.68      345.02     47.48 o 
   7   9   9     1101.25     1125.38     42.01 o 
  -3  10   9       59.70       84.02     12.34 o 
  -2  10   9      514.21      490.45     24.98 o 
  -1  10   9      455.72      482.49     31.02 o 
   0  10   9       22.55       25.06      6.04 o 
   1  10   9      428.20      459.36     22.71 o 
   2  10   9        3.03        6.29      4.97 o 
   3  10   9      262.00      217.70     20.43 o 
   4  10   9       54.73       63.68     10.08 o 
   5  10   9     1607.12     1549.54     51.93 o 
   6  10   9      149.38      151.44     17.20 o 
  -1  11   9        4.14       -1.69      7.04 o 
   0  11   9       34.52       36.71      9.52 o 
   1  11   9      641.68      672.85     35.19 o 
   2  11   9       52.36       73.10     11.98 o 
   3  11   9      136.67      146.22     18.78 o 
   4  11   9      512.92      505.46     27.05 o 
  -4  -9  10      114.17      140.60     35.47 o 
  -3  -9  10       37.74       60.63     19.49 o 
  -2  -9  10       14.10        8.82      7.03 o 
  -1  -9  10       12.36        3.15      6.24 o 
   0  -9  10     1502.76     1468.33     70.23 o 
   1  -9  10       12.68       32.20     12.56 o 
   2  -9  10     1197.91     1198.12     61.57 o 
   3  -9  10      616.87      653.11     43.15 o 
  -5  -8  10       40.21       35.15     11.10 o 
  -4  -8  10     1607.35     1560.90     50.49 o 
  -3  -8  10        1.26       -2.29      6.61 o 
  -2  -8  10        6.56        3.75      5.63 o 
  -1  -8  10       27.60       36.73      8.41 o 
   0  -8  10       43.20       30.60      8.07 o 
   1  -8  10       17.54       16.29      7.19 o 
   2  -8  10      356.78      352.35     19.49 o 
   3  -8  10      948.21      818.06     30.89 o 
   4  -8  10      492.94      390.21     26.53 o 
  -6  -7  10     1247.44     1214.29     42.90 o 
  -5  -7  10      334.00      401.93     21.05 o 
  -4  -7  10     1725.82     1727.71     52.89 o 
  -3  -7  10      385.40      383.85     19.21 o 
  -2  -7  10     1119.13     1154.96     82.08 o 
  -1  -7  10      125.53      117.06     10.76 o 
   0  -7  10      478.06      479.15     22.83 o 
   1  -7  10        5.79       -3.94      5.94 o 
   2  -7  10      132.52      146.29     16.38 o 
   3  -7  10      766.93      864.08     25.68 o 
   4  -7  10        0.84        7.39      5.74 o 
   5  -7  10      660.68      692.30     28.62 o 
   6  -7  10       17.11       18.51      7.71 o 
  -7  -6  10     1026.17      975.73     32.86 o 
  -6  -6  10       80.53      108.94     12.48 o 
  -5  -6  10      282.84      287.78     29.79 o 
  -4  -6  10      809.52      749.15     22.54 o 
  -3  -6  10     1682.25     1693.90     40.13 o 
  -2  -6  10      212.23      199.98     10.24 o 
  -1  -6  10     1249.85     1188.65     31.33 o 
   0  -6  10      630.35      648.93     20.03 o 
   1  -6  10      833.70      834.05     24.05 o 
   2  -6  10      432.80      443.63     13.63 o 
   3  -6  10       35.90       38.81      5.15 o 
   4  -6  10       22.35       22.69      8.82 o 
   5  -6  10       28.68       30.27      7.93 o 
   6  -6  10      577.17      544.24     24.94 o 
   7  -6  10      182.31      181.30     29.88 o 
  -7  -5  10      302.80      267.24     13.46 o 
  -6  -5  10      359.65      333.35     15.33 o 
  -5  -5  10       50.37       50.97      6.59 o 
  -4  -5  10     1317.59     1264.07     31.90 o 
  -3  -5  10     2732.52     2662.80     57.34 o 
  -2  -5  10     2493.69     2317.87     72.24 o 
  -1  -5  10     1723.10     1581.62     36.82 o 
   0  -5  10     1232.36     1176.17     29.38 o 
   1  -5  10       12.54       18.72      3.35 o 
   2  -5  10       14.72       18.79      3.68 o 
   3  -5  10        2.02        4.79      3.11 o 
   4  -5  10      409.53      451.00     15.80 o 
   5  -5  10        1.52       -1.93      4.54 o 
   6  -5  10      281.62      280.45     16.96 o 
   7  -5  10       66.97       69.19     10.55 o 
  -8  -4  10      217.94      206.56     14.60 o 
  -7  -4  10      519.99      546.68     20.82 o 
  -6  -4  10      236.10      220.73     11.30 o 
  -5  -4  10     1975.20     1899.35     60.94 o 
  -4  -4  10       48.86       47.69      5.92 o 
  -3  -4  10      969.06      841.88     22.80 o 
  -2  -4  10      205.98      184.77      8.88 o 
  -1  -4  10     2276.86     2006.68     43.73 o 
   0  -4  10     1817.69     1784.44     44.56 o 
   1  -4  10     1143.75     1064.40     23.52 o 
   2  -4  10     7019.50     7109.08    119.05 o 
   3  -4  10      582.01      596.47     20.35 o 
   4  -4  10      350.76      374.05     18.55 o 
   5  -4  10      529.77      522.62     22.11 o 
   6  -4  10     2588.41     2605.72     73.06 o 
   7  -4  10      624.51      570.67     25.43 o 
   8  -4  10       35.73       23.90     11.18 o 
  -8  -3  10      101.50       98.46     11.00 o 
  -7  -3  10     1465.41     1540.26     69.68 o 
  -6  -3  10        8.08       17.19      4.47 o 
  -5  -3  10      156.60      153.60     15.16 o 
  -4  -3  10     1007.44      956.28     25.20 o 
  -3  -3  10      886.12      894.25     23.38 o 
  -2  -3  10       59.45       62.54      5.54 o 
  -1  -3  10     2163.43     2078.97     44.50 o 
   0  -3  10     2565.37     2548.76     45.11 o 
   1  -3  10     2475.23     2455.88     44.04 o 
   2  -3  10     1434.54     1439.37     28.17 o 
   3  -3  10       36.07       46.01      5.99 o 
   4  -3  10        6.74       15.15      3.87 o 
   5  -3  10      224.73      232.41     10.53 o 
   6  -3  10      525.35      467.04     21.17 o 
   7  -3  10     2001.39     1975.23     59.28 o 
   8  -3  10     1299.06     1333.43     54.37 o 
  -8  -2  10       15.75        6.12      5.75 o 
  -7  -2  10     1402.47     1433.74     58.54 o 
  -6  -2  10     3888.27     3965.41     82.07 o 
  -5  -2  10      251.39      267.59     11.48 o 
  -4  -2  10     3170.96     3224.41     66.65 o 
  -3  -2  10       54.31       41.63      4.93 o 
  -2  -2  10      637.25      719.79     19.15 o 
  -1  -2  10      375.79      393.33     12.46 o 
   0  -2  10      933.19     1002.22     27.76 o 
   1  -2  10     3045.42     3073.89     55.79 o 
   2  -2  10     4098.53     4012.78     68.61 o 
   3  -2  10      324.06      330.96      9.56 o 
   4  -2  10     1108.53      984.36     42.56 o 
   5  -2  10     1049.99     1060.02     27.11 o 
   6  -2  10      248.28      231.11     14.04 o 
   7  -2  10       34.40       35.01      7.52 o 
   8  -2  10      167.33      166.35     13.20 o 
   9  -2  10      901.85      927.63     36.22 o 
  -8  -1  10       22.16       14.82      6.69 o 
  -7  -1  10      430.94      381.01     18.79 o 
  -6  -1  10      458.03      437.39     19.40 o 
  -5  -1  10      981.76     1038.43     26.75 o 
  -4  -1  10     9391.64     9528.08    180.89 o 
  -3  -1  10      743.64      711.27     19.20 o 
  -2  -1  10      951.34      893.52     22.16 o 
  -1  -1  10     1424.85     1311.21     24.46 o 
   0  -1  10      901.21      870.03     17.41 o 
   1  -1  10     3089.86     3210.80     54.84 o 
   2  -1  10      111.86      109.11      4.61 o 
   3  -1  10     4023.10     3950.90     79.67 o 
   4  -1  10        1.27       13.72      6.07 o 
   5  -1  10      947.75      971.61     25.31 o 
   6  -1  10      268.86      268.62     11.27 o 
   7  -1  10      254.34      264.82     15.59 o 
   8  -1  10      242.99      233.96     15.70 o 
   9  -1  10      160.96      189.86     15.00 o 
  -8   0  10     1536.78     1490.84     47.45 o 
  -7   0  10        0.13        2.09      6.26 o 
  -6   0  10        2.47        9.13      6.22 o 
  -5   0  10      741.50      702.13     20.10 o 
  -4   0  10     4190.43     4096.34     82.01 o 
  -3   0  10     5767.14     5902.09    114.06 o 
  -2   0  10       32.04       64.46      6.94 o 
  -1   0  10     3480.63     3121.04     53.72 o 
   0   0  10     1748.57     1995.31     35.92 o 
   1   0  10      360.84      383.09      9.65 o 
   2   0  10       34.44       44.26      3.14 o 
   3   0  10      152.53      163.76      8.26 o 
   4   0  10     3270.74     3129.52     56.68 o 
   5   0  10     4497.51     4283.72    105.36 o 
   6   0  10      550.44      565.56     23.51 o 
   7   0  10      636.78      567.28     29.53 o 
   8   0  10      206.12      215.11     14.56 o 
   9   0  10      181.00      149.43     15.04 o 
  -8   1  10       64.98       87.58     10.87 o 
  -7   1  10      121.77       96.22     10.04 o 
  -6   1  10      629.77      556.46     22.72 o 
  -5   1  10     1934.56     1974.74     54.34 o 
  -4   1  10        7.71       13.44      3.45 o 
  -3   1  10     2372.39     2267.84     40.80 o 
  -2   1  10       20.69       15.92      2.79 o 
  -1   1  10     7803.57     8038.93    131.68 o 
   0   1  10      170.45      171.35      6.07 o 
   1   1  10     3687.74     3945.97     66.72 o 
   2   1  10      685.56      750.00     19.90 o 
   3   1  10     1776.99     1637.82     40.89 o 
   4   1  10     5144.39     5001.80    109.41 o 
   5   1  10     1046.87     1100.95     28.90 o 
   6   1  10     5429.17     5313.30     93.47 o 
   7   1  10      292.28      303.55     12.43 o 
   8   1  10      510.12      553.33     23.92 o 
   9   1  10       18.20       14.85      6.22 o 
  -8   2  10      774.84      764.41     30.47 o 
  -7   2  10     1977.38     1830.47     94.72 o 
  -6   2  10       17.52       14.74      5.96 o 
  -5   2  10      137.90      127.69     10.35 o 
  -4   2  10      177.74      160.00      7.95 o 
  -3   2  10      120.63      113.33      5.40 o 
  -2   2  10      838.47      974.77     28.87 o 
  -1   2  10    14572.38    15787.87    254.39 o 
   0   2  10     4289.02     4723.84     79.54 o 
   1   2  10     5794.45     6085.86    100.75 o 
   2   2  10     3371.47     3217.45     55.31 o 
   3   2  10       30.04       34.76      4.91 o 
   4   2  10       30.79       28.16      4.63 o 
   5   2  10      252.48      275.46     11.76 o 
   6   2  10     3099.59     2961.98     64.88 o 
   7   2  10       11.23        9.81      7.19 o 
   8   2  10      267.71      242.36     14.95 o 
   9   2  10      156.59      161.57     13.19 o 
  -8   3  10      129.55      131.57     12.60 o 
  -7   3  10     1303.74     1261.66     41.38 o 
  -6   3  10      282.27      250.25     14.60 o 
  -5   3  10      732.67      791.81     33.46 o 
  -4   3  10     1719.16     1698.39     60.12 o 
  -3   3  10      467.30      459.89     23.18 o 
  -2   3  10       55.70       51.00      4.04 o 
  -1   3  10     1953.83     2159.65     39.05 o 
   0   3  10     7647.19     7542.99    124.14 o 
   1   3  10     4688.25     5145.81     86.21 o 
   2   3  10     6075.00     6078.92    100.96 o 
   3   3  10       24.34       20.48      3.81 o 
   4   3  10        3.81        6.97      3.15 o 
   5   3  10       86.23       87.49      7.10 o 
   6   3  10     2077.54     2078.32     48.35 o 
   7   3  10     1347.15     1355.36     44.28 o 
   8   3  10     1825.67     1882.18     87.73 o 
   9   3  10      806.70      821.35     31.44 o 
  -8   4  10        9.29       24.58      8.21 o 
  -7   4  10       85.71      106.50     11.50 o 
  -6   4  10       24.89       15.88      5.77 o 
  -5   4  10     2235.80     2210.61     49.30 o 
  -4   4  10      360.09      354.89     12.98 o 
  -3   4  10      449.64      446.75     14.21 o 
  -2   4  10       94.96      114.16      6.14 o 
  -1   4  10        0.20        5.60      2.88 o 
   0   4  10       11.12       10.27      2.53 o 
   1   4  10        1.09        3.71      2.07 o 
   2   4  10     4209.91     4206.19     73.77 o 
   3   4  10      535.75      486.52     23.76 o 
   4   4  10     3906.78     3898.58     80.60 o 
   5   4  10      391.94      355.12     13.83 o 
   6   4  10       32.17       36.49      5.86 o 
   7   4  10      479.56      481.65     17.84 o 
   8   4  10       95.08      126.38     13.55 o 
   9   4  10     1228.71     1232.38     45.58 o 
  -7   5  10      655.50      607.94     42.16 o 
  -6   5  10      153.59      138.61     11.97 o 
  -5   5  10      844.96      835.83     23.98 o 
  -4   5  10     2302.52     2240.27     49.49 o 
  -3   5  10     2983.51     2998.56     62.68 o 
  -2   5  10     1320.10     1328.67     34.92 o 
  -1   5  10       18.25       17.77      3.16 o 
   0   5  10      838.96      887.38     19.35 o 
   1   5  10        1.38        6.36      2.46 o 
   2   5  10       63.65       68.76      4.98 o 
   3   5  10     8056.26     7850.62    152.89 o 
   4   5  10     4568.88     4492.07    114.30 o 
   5   5  10     1841.17     1757.48     77.02 o 
   6   5  10      102.89      108.12      8.87 o 
   7   5  10       27.04       36.67      6.37 o 
   8   5  10       11.05       16.06      5.40 o 
   9   5  10      573.90      609.90     26.97 o 
  -6   6  10        1.57       -0.02      4.22 o 
  -5   6  10      200.03      226.18     11.61 o 
  -4   6  10      636.22      669.89     20.51 o 
  -3   6  10       35.86       33.14      7.57 o 
  -2   6  10     1108.81     1113.60     23.81 o 
  -1   6  10     2210.66     2239.60     41.80 o 
   0   6  10     2775.60     2789.29     59.22 o 
   1   6  10      800.06      790.17     21.61 o 
   2   6  10      769.62      743.13     21.98 o 
   3   6  10      916.07      969.81     32.46 o 
   4   6  10       32.66       38.22      6.77 o 
   5   6  10     3104.65     2877.49    104.64 o 
   6   6  10      284.53      299.83     16.80 o 
   7   6  10      587.33      527.51     29.68 o 
   8   6  10        9.61        6.23      6.18 o 
   9   6  10       87.18      117.20     12.83 o 
  -6   7  10      330.55      426.44     33.31 o 
  -5   7  10       75.46      100.45     11.42 o 
  -4   7  10       33.63       30.18      7.68 o 
  -3   7  10      994.78      909.30     34.05 o 
  -2   7  10     1920.30     1881.90     54.89 o 
  -1   7  10     1127.32     1168.95     29.93 o 
   0   7  10      521.38      524.49     17.11 o 
   1   7  10      331.35      346.34     13.41 o 
   2   7  10     1366.43     1414.62     34.61 o 
   3   7  10     1500.77     1467.32     45.22 o 
   4   7  10      533.22      491.06     21.90 o 
   5   7  10       22.93       13.71      5.90 o 
   6   7  10      261.13      292.41     17.11 o 
   7   7  10     1195.20     1156.74     42.01 o 
   8   7  10      591.26      588.13     27.05 o 
  -5   8  10      629.76      647.17     28.59 o 
  -4   8  10        3.65        3.77      9.45 o 
  -3   8  10     1263.55     1268.95     42.79 o 
  -2   8  10      182.30      171.93     13.41 o 
  -1   8  10     4141.29     4308.22     89.77 o 
   0   8  10      126.12      140.89      9.14 o 
   1   8  10       63.48       86.30     13.29 o 
   2   8  10       52.14       55.08      6.83 o 
   3   8  10      719.03      686.35     35.12 o 
   4   8  10       28.14       34.47      7.60 o 
   5   8  10      425.19      439.75     21.82 o 
   6   8  10      254.32      271.43     17.30 o 
   7   8  10       45.64       56.83     10.20 o 
   8   8  10      227.31      215.97     16.85 o 
  -4   9  10        5.27       12.62      7.55 o 
  -3   9  10        2.19       16.00      7.21 o 
  -2   9  10      145.83      139.80     12.44 o 
  -1   9  10      298.00      292.33     17.62 o 
   0   9  10      174.47      168.03     10.21 o 
   1   9  10     1765.77     1745.18     43.07 o 
   2   9  10      500.67      531.30     26.85 o 
   3   9  10      300.41      263.12     16.33 o 
   4   9  10     1261.82     1274.26     66.45 o 
   5   9  10      192.22      166.80     14.35 o 
   6   9  10       54.35       60.22     10.08 o 
   7   9  10      262.20      298.71     19.62 o 
  -2  10  10        8.43        6.32      6.85 o 
  -1  10  10      324.94      360.18     29.84 o 
   0  10  10      157.17      146.16     10.31 o 
   1  10  10       72.85       77.62      8.69 o 
   2  10  10     2538.90     2586.33     77.62 o 
   3  10  10        0.56       13.57      6.61 o 
   4  10  10      543.10      518.54     25.31 o 
   5  10  10      988.12      964.99     37.84 o 
   0  11  10        7.91       14.18      7.51 o 
   1  11  10      233.07      256.87     15.86 o 
   2  11  10      563.14      640.84     28.37 o 
   3  11  10      553.65      555.72     33.23 o 
  -3  -9  11     1144.03     1138.08     75.94 o 
  -2  -9  11      120.21      155.43     14.39 o 
  -1  -9  11      464.31      457.97     23.80 o 
   0  -9  11      255.04      324.32     19.79 o 
   1  -9  11     1051.54     1066.68     39.52 o 
   2  -9  11       34.11       27.95     14.57 o 
  -5  -8  11      808.25      813.89     33.69 o 
  -4  -8  11       91.15       69.82     11.57 o 
  -3  -8  11      451.00      425.12     30.12 o 
  -2  -8  11       82.43       98.37     12.38 o 
  -1  -8  11      388.39      368.05     19.90 o 
   0  -8  11      109.00      101.74     11.54 o 
   1  -8  11       31.87       49.54     13.62 o 
   2  -8  11       25.38       27.75      7.97 o 
   4  -8  11      595.08      633.35     35.67 o 
  -6  -7  11      133.71      184.02     15.44 o 
  -5  -7  11      252.69      307.59     18.87 o 
  -4  -7  11      163.23      168.46     13.50 o 
  -3  -7  11     1816.43     1742.97     53.03 o 
  -2  -7  11       60.57       44.20     11.22 o 
  -1  -7  11      221.85      195.38     13.79 o 
   0  -7  11       12.14        6.49      5.50 o 
   1  -7  11      283.28      292.05     16.65 o 
   2  -7  11     1000.58     1094.73     94.56 o 
   3  -7  11      155.42      173.31     10.41 o 
   4  -7  11      593.90      602.15     25.63 o 
   5  -7  11      172.95      199.99     14.90 o 
  -6  -6  11       44.84       32.18      8.85 o 
  -5  -6  11      125.27      128.73      9.41 o 
  -4  -6  11        2.94        7.73      4.72 o 
  -3  -6  11      461.27      434.41     16.20 o 
  -2  -6  11     2161.67     2150.39     48.98 o 
  -1  -6  11       32.44       21.45      5.05 o 
   0  -6  11     1783.21     1773.27     41.97 o 
   1  -6  11       41.31       37.44      6.18 o 
   2  -6  11       84.42       78.35      7.81 o 
   3  -6  11       26.31       33.78      5.64 o 
   4  -6  11       28.88       25.34      6.74 o 
   5  -6  11      253.06      247.54     15.65 o 
   6  -6  11      244.58      280.85     17.69 o 
  -7  -5  11      835.94      831.06     26.18 o 
  -6  -5  11      847.53      895.39     26.61 o 
  -5  -5  11      843.23      883.08     25.74 o 
  -4  -5  11       12.13       20.14      5.05 o 
  -3  -5  11      308.38      297.41     12.68 o 
  -2  -5  11      420.97      392.49     14.41 o 
  -1  -5  11       43.53       57.85      6.54 o 
   0  -5  11     1211.00     1202.12     30.38 o 
   1  -5  11     1047.02     1004.77     32.24 o 
   2  -5  11      438.75      453.58     13.27 o 
   3  -5  11      175.05      191.68      9.89 o 
   4  -5  11      157.85      181.83     10.17 o 
   5  -5  11       36.71       65.12      9.43 o 
   6  -5  11      245.76      215.79     15.15 o 
   7  -5  11     1139.12     1201.48     42.67 o 
  -7  -4  11      344.79      324.93     14.73 o 
  -6  -4  11      744.02      692.00     22.13 o 
  -5  -4  11       13.05       22.36      4.85 o 
  -4  -4  11     4528.80     4442.80     90.39 o 
  -3  -4  11      365.96      349.17     29.61 o 
  -2  -4  11      190.20      163.70      8.79 o 
  -1  -4  11       22.38       35.19      4.96 o 
   0  -4  11     2429.67     2186.29     47.60 o 
   1  -4  11     2833.94     2941.79     52.77 o 
   2  -4  11      178.72      159.14      7.21 o 
   3  -4  11     2463.19     2521.16     55.28 o 
   4  -4  11     1291.62     1309.38     46.04 o 
   5  -4  11      125.25      131.77     16.34 o 
   6  -4  11      347.61      363.21     39.68 o 
   7  -4  11      642.67      662.24     28.41 o 
   8  -4  11       10.31       27.38      8.37 o 
  -8  -3  11       76.29       81.45     14.80 o 
  -7  -3  11      422.84      486.15     22.08 o 
  -6  -3  11     1190.34     1184.06     31.43 o 
  -5  -3  11       29.20       23.91      4.90 o 
  -4  -3  11     3962.05     3958.20     81.01 o 
  -3  -3  11     1294.67     1239.49     30.39 o 
  -2  -3  11      278.34      229.60     10.06 o 
  -1  -3  11       28.66       33.63      5.55 o 
   0  -3  11      318.34      301.71     11.19 o 
   1  -3  11     3217.62     3135.98     94.48 o 
   2  -3  11       59.45       48.22      4.50 o 
   3  -3  11      747.59      710.35     21.33 o 
   4  -3  11     1450.16     1383.06     73.59 o 
   5  -3  11       68.29       81.05      6.84 o 
   6  -3  11        2.59        3.70      8.66 o 
   7  -3  11      557.22      507.65     23.42 o 
   8  -3  11        1.00        4.50      5.86 o 
  -8  -2  11       16.04       13.42      6.16 o 
  -7  -2  11        0.57        3.56      4.44 o 
  -6  -2  11      184.16      164.00      9.82 o 
  -5  -2  11      573.12      618.83     19.30 o 
  -4  -2  11     3135.68     2883.13     61.00 o 
  -3  -2  11     3887.66     3817.10     77.34 o 
  -2  -2  11       82.57       64.62      5.65 o 
  -1  -2  11     2012.86     1897.11     41.25 o 
   0  -2  11       67.77       61.06      3.75 o 
   1  -2  11      177.56      188.21      6.54 o 
   2  -2  11      357.61      341.99     12.82 o 
   3  -2  11    10243.21    10650.49    204.40 o 
   4  -2  11      915.31      880.90     23.53 o 
   5  -2  11      204.05      220.67     10.28 o 
   6  -2  11     1475.89     1414.56     44.88 o 
   7  -2  11      240.41      246.02     15.57 o 
   8  -2  11        3.33       15.35      6.92 o 
   9  -2  11       67.15       76.57     11.57 o 
  -8  -1  11      386.11      446.48     32.79 o 
  -7  -1  11        1.30        6.28      4.72 o 
  -6  -1  11       39.23       56.71      8.25 o 
  -5  -1  11      210.67      235.57     13.01 o 
  -4  -1  11      494.40      476.66     15.61 o 
  -3  -1  11     1894.09     2050.19     48.68 o 
  -2  -1  11        0.75        4.77      2.71 o 
  -1  -1  11     6442.60     6620.90    126.78 o 
   0  -1  11       41.74       39.36      3.07 o 
   1  -1  11     1788.57     1790.16     37.58 o 
   2  -1  11      194.56      166.31      6.01 o 
   3  -1  11      830.50      840.24     21.84 o 
   4  -1  11     5945.17     5587.18    392.10 o 
   5  -1  11      310.03      296.16     19.79 o 
   6  -1  11      824.21      747.10     27.10 o 
   7  -1  11     1270.94     1278.27     97.71 o 
   8  -1  11      428.77      431.09     21.86 o 
   9  -1  11      101.30       94.20     17.20 o 
  -8   0  11       26.91       26.25      7.92 o 
  -7   0  11     1278.72     1335.38     42.92 o 
  -6   0  11     2146.70     1941.07     55.28 o 
  -5   0  11      940.13      860.38     23.62 o 
  -4   0  11      298.35      260.74     10.92 o 
  -3   0  11      717.33      698.33     23.17 o 
  -2   0  11     1315.91     1335.94     30.73 o 
  -1   0  11     2637.97     2728.31     47.90 o 
   0   0  11     2190.80     1954.57     35.70 o 
   1   0  11     4969.83     5155.31     93.62 o 
   2   0  11      835.38      678.26     19.00 o 
   3   0  11       19.68       34.55      4.90 o 
   4   0  11      382.49      369.39     11.31 o 
   5   0  11      150.10      165.91      8.60 o 
   6   0  11     5129.55     4929.79    100.54 o 
   7   0  11      107.23      110.36     10.73 o 
   8   0  11      579.47      585.56     25.69 o 
   9   0  11      596.07      567.69     37.83 o 
  -8   1  11       46.95       43.97      8.74 o 
  -7   1  11     1373.46     1393.66     44.56 o 
  -6   1  11     2087.92     2073.67     58.43 o 
  -5   1  11      712.93      681.53     25.24 o 
  -4   1  11       12.29       22.31      4.30 o 
  -3   1  11       34.72       26.23      4.06 o 
  -2   1  11     2087.52     1915.95     35.22 o 
  -1   1  11      142.63      165.41      6.28 o 
   0   1  11     4154.70     4373.20     74.08 o 
   1   1  11       67.84      104.05      4.83 o 
   2   1  11      977.22      879.06     22.89 o 
   3   1  11      492.97      422.53     14.38 o 
   4   1  11      308.72      296.06     13.34 o 
   5   1  11      196.98      177.49     11.68 o 
   6   1  11      131.07      135.48     11.59 o 
   7   1  11     1387.02     1333.51     33.55 o 
   8   1  11        0.93        1.50      5.52 o 
   9   1  11      164.43      186.58     14.48 o 
  -8   2  11       48.20       52.95      9.59 o 
  -7   2  11     1036.73     1045.98     56.69 o 
  -6   2  11      124.55      120.88     11.06 o 
  -5   2  11     1386.49     1197.85     37.61 o 
  -4   2  11     4283.00     4116.77    101.21 o 
  -3   2  11       62.95       48.10      4.21 o 
  -2   2  11      214.72      216.26      7.47 o 
  -1   2  11      591.20      688.28     15.46 o 
   0   2  11     5915.69     6176.01    102.74 o 
   1   2  11      104.35      144.84      6.44 o 
   2   2  11      708.93      545.55     16.38 o 
   3   2  11     3840.58     3819.04     78.63 o 
   4   2  11     1014.80      901.99     36.61 o 
   5   2  11      307.87      308.46     14.46 o 
   6   2  11      610.85      613.13     20.13 o 
   7   2  11      990.88      964.72     34.90 o 
   8   2  11      424.54      390.05     19.54 o 
   9   2  11      733.84      750.63     41.34 o 
  -8   3  11       39.44       44.81      9.80 o 
  -7   3  11       27.86       37.66      8.14 o 
  -6   3  11      532.92      552.63     23.50 o 
  -5   3  11      722.66      695.69     26.06 o 
  -4   3  11     1084.25     1117.29     34.95 o 
  -3   3  11     3179.96     3422.08     63.97 o 
  -2   3  11     2252.74     2231.96     53.66 o 
  -1   3  11      513.70      490.83     13.81 o 
   0   3  11        0.81        5.91      2.21 o 
   1   3  11     2216.37     1989.78     36.60 o 
   2   3  11      112.90      105.62      6.93 o 
   3   3  11     1736.02     1449.39     70.29 o 
   4   3  11      863.30      867.00     24.05 o 
   5   3  11     2446.37     2496.46     56.60 o 
   6   3  11      504.62      515.31     18.23 o 
   7   3  11       24.68       27.21      5.67 o 
   8   3  11       58.79       60.82      8.03 o 
   9   3  11        1.75        3.09      5.70 o 
  -7   4  11        0.99        5.10      6.26 o 
  -6   4  11        2.50        9.27      5.69 o 
  -5   4  11      181.22      183.93     12.67 o 
  -4   4  11     2733.41     2865.99     60.78 o 
  -3   4  11      717.00      749.08     20.67 o 
  -2   4  11     2436.99     2347.85     43.16 o 
  -1   4  11     3676.72     3508.07     61.29 o 
   0   4  11       35.97       34.08      3.73 o 
   1   4  11       25.40       31.64      3.66 o 
   2   4  11     1022.18      964.64     46.83 o 
   3   4  11     5709.94     5730.06    193.14 o 
   4   4  11     3977.11     3951.82     82.15 o 
   5   4  11      745.96      636.79     34.41 o 
   6   4  11      622.30      600.42     32.73 o 
   7   4  11     1246.93     1255.40     34.08 o 
   8   4  11       44.81       52.14      7.54 o 
   9   4  11       56.99       47.64     10.74 o 
  -7   5  11        7.10       16.08     10.39 o 
  -6   5  11       23.51       24.03      7.46 o 
  -5   5  11      730.91      785.35     27.12 o 
  -4   5  11       20.36       29.06      5.33 o 
  -3   5  11     1318.51     1376.95     33.15 o 
  -2   5  11     1485.93     1540.65     30.67 o 
  -1   5  11     1795.75     1838.65     61.34 o 
   0   5  11      673.80      676.27     27.31 o 
   1   5  11     1593.92     1465.66     29.04 o 
   2   5  11      305.72      295.84     11.49 o 
   3   5  11       24.93       26.03      4.56 o 
   4   5  11     3641.63     3570.47     90.39 o 
   5   5  11     1893.48     1976.13     63.27 o 
   6   5  11     1389.60     1468.28     37.47 o 
   7   5  11       82.64       77.07      8.00 o 
   8   5  11      328.58      360.55     28.66 o 
   9   5  11       66.67       68.41     10.43 o 
  -6   6  11       63.03       73.53     12.76 o 
  -5   6  11      401.83      401.35     15.74 o 
  -4   6  11        3.51        8.93      4.74 o 
  -3   6  11      456.06      436.29     15.52 o 
  -2   6  11        4.92        5.55      2.93 o 
  -1   6  11     3108.23     3065.29     76.74 o 
   0   6  11      210.99      213.71     10.02 o 
   1   6  11       10.24       11.82      3.95 o 
   2   6  11       38.02       34.50      6.54 o 
   3   6  11       18.85       11.83      5.39 o 
   4   6  11      463.54      463.04     20.54 o 
   5   6  11      223.48      236.35     14.44 o 
   6   6  11     3497.58     3461.87     94.01 o 
   7   6  11     1153.75     1127.02     39.79 o 
   8   6  11      151.04      155.34     17.20 o 
  -5   7  11      318.42      381.50     20.51 o 
  -4   7  11       46.17       41.48      8.47 o 
  -3   7  11      423.72      422.81     20.68 o 
  -2   7  11       21.47       26.49      7.15 o 
  -1   7  11       46.35       41.75      5.73 o 
   0   7  11       78.67      108.88      8.66 o 
   1   7  11      104.05       93.77      9.76 o 
   2   7  11      225.56      283.18     15.33 o 
   3   7  11       14.62       16.53      5.66 o 
   4   7  11      217.40      186.72     13.16 o 
   5   7  11     1648.99     1495.09     47.93 o 
   6   7  11        4.32        6.48      5.39 o 
   7   7  11      747.04      734.67     30.50 o 
   8   7  11      158.19      160.65     14.15 o 
  -5   8  11      761.67      861.32     34.47 o 
  -4   8  11      969.82     1072.91     38.98 o 
  -3   8  11      107.68       57.41     25.08 o 
  -2   8  11      624.89      650.78     27.25 o 
  -1   8  11       85.59       82.87      8.03 o 
   0   8  11      157.33      149.69      9.49 o 
   1   8  11        5.59       10.68      4.37 o 
   2   8  11       56.60       55.38      9.37 o 
   3   8  11      406.28      384.80     19.38 o 
   4   8  11      218.56      227.64     14.89 o 
   5   8  11       13.57       11.10      8.39 o 
   6   8  11       25.45       14.48      6.74 o 
   7   8  11        2.13       -0.41      5.99 o 
  -3   9  11      179.03      205.99     28.46 o 
  -2   9  11      193.93      267.47     18.74 o 
  -1   9  11       92.10       93.41     17.52 o 
   0   9  11        5.20       11.13      4.80 o 
   1   9  11       66.72       68.45      8.14 o 
   2   9  11      726.88      628.87     26.30 o 
   3   9  11     1367.64     1356.80     45.03 o 
   4   9  11      618.50      613.01     36.69 o 
   5   9  11     1490.78     1528.81     51.07 o 
   6   9  11      168.91      198.44     16.00 o 
  -2  10  11      310.27      397.26     22.57 o 
  -1  10  11      919.19      924.11     36.44 o 
   0  10  11       77.78      106.12     12.49 o 
   1  10  11      155.42      160.68     11.08 o 
   2  10  11        4.10       15.35      6.53 o 
   3  10  11     1069.91     1035.43     41.10 o 
   4  10  11      122.16      117.27     12.99 o 
   5  10  11      578.54      604.85     28.49 o 
   2  11  11      273.28      291.38     39.49 o 
  -1  -9  12      478.28      469.84     24.31 o 
   0  -9  12       26.16       45.14     13.86 o 
  -4  -8  12       30.45       54.62     10.96 o 
  -3  -8  12      182.42      179.98     18.42 o 
  -2  -8  12      765.96      756.74     30.90 o 
  -1  -8  12        0.25       -1.13      5.85 o 
   0  -8  12      373.24      419.54     22.09 o 
   1  -8  12      354.01      356.86     19.98 o 
   2  -8  12      592.29      618.23     38.03 o 
  -5  -7  12      116.37      151.16     14.25 o 
  -4  -7  12      488.37      504.67     24.76 o 
  -3  -7  12        0.00        6.05      8.42 o 
  -2  -7  12      407.38      378.29     19.50 o 
  -1  -7  12      107.94      109.91     20.83 o 
   0  -7  12      132.17      162.45     13.03 o 
   1  -7  12      535.06      577.32     24.68 o 
   2  -7  12      119.53      119.73     11.96 o 
   3  -7  12      196.20      247.99     17.56 o 
   4  -7  12      114.71      113.83     11.82 o 
   5  -7  12       83.80      106.55     12.14 o 
  -6  -6  12      588.74      535.03     25.69 o 
  -5  -6  12       59.71       56.37      7.77 o 
  -4  -6  12      418.38      379.71     15.69 o 
  -3  -6  12       94.54      105.76     10.25 o 
  -2  -6  12      416.30      425.59     21.30 o 
  -1  -6  12      222.93      224.26     11.55 o 
   0  -6  12      331.59      291.25     29.90 o 
   1  -6  12     2189.32     2258.18     51.89 o 
   2  -6  12      214.71      218.25     12.02 o 
   3  -6  12      796.50      772.76     30.31 o 
   4  -6  12      527.96      561.02     46.61 o 
   5  -6  12       33.12       54.16      9.13 o 
   6  -6  12       48.28       83.39     11.69 o 
  -7  -5  12      279.65      300.56     15.08 o 
  -6  -5  12      525.66      590.83     20.88 o 
  -5  -5  12      824.14      872.62     26.02 o 
  -4  -5  12      314.15      286.52     13.11 o 
  -3  -5  12       25.11       37.18      5.99 o 
  -2  -5  12      177.84      186.47     10.04 o 
  -1  -5  12      612.81      570.04     22.48 o 
   0  -5  12      340.65      336.49     18.22 o 
   1  -5  12     1906.13     2005.09     46.08 o 
   2  -5  12      629.19      631.94     25.42 o 
   3  -5  12      672.30      766.30     22.62 o 
   4  -5  12      774.71      777.96     23.51 o 
   5  -5  12      291.22      245.76     15.60 o 
   6  -5  12      912.62      952.37     35.60 o 
   7  -5  12      265.24      257.29     17.57 o 
  -7  -4  12        1.75       13.15      5.20 o 
  -6  -4  12      309.31      315.76     14.49 o 
  -5  -4  12     1431.86     1407.77     35.85 o 
  -4  -4  12       37.63       36.12      5.80 o 
  -3  -4  12     1790.64     1765.78     41.29 o 
  -2  -4  12      154.51      133.18      8.58 o 
  -1  -4  12       70.72       61.25      6.42 o 
   0  -4  12      129.21      110.01      7.47 o 
   1  -4  12      100.46       92.57      7.05 o 
   2  -4  12      696.81      752.52     18.08 o 
   3  -4  12      885.47      864.09     23.97 o 
   4  -4  12     1973.29     1950.06     45.46 o 
   5  -4  12      345.31      378.88     19.10 o 
   6  -4  12      958.61      985.98     35.92 o 
   7  -4  12      227.85      231.08     16.19 o 
  -7  -3  12      365.07      419.64     20.84 o 
  -6  -3  12      119.51      113.58     10.70 o 
  -5  -3  12      413.75      432.34     16.07 o 
  -4  -3  12       97.47      101.98      8.22 o 
  -3  -3  12     3987.71     4096.82     83.39 o 
  -2  -3  12     7511.29     7655.22    147.62 o 
  -1  -3  12      608.57      583.65     17.47 o 
   0  -3  12      126.78      116.16      7.18 o 
   1  -3  12      165.55      186.33      9.02 o 
   2  -3  12       74.46       98.14      8.93 o 
   3  -3  12      746.03      753.49     28.53 o 
   4  -3  12      815.88      834.98     25.30 o 
   5  -3  12      755.16      763.71     34.81 o 
   6  -3  12      960.50     1003.51     35.39 o 
   7  -3  12      189.98      186.97     26.85 o 
   8  -3  12        6.00       16.36      7.38 o 
  -8  -2  12       27.96       13.81      6.90 o 
  -7  -2  12     1286.25     1327.66     43.31 o 
  -6  -2  12      152.25      127.18      9.17 o 
  -5  -2  12      226.99      205.98     10.75 o 
  -4  -2  12      500.22      457.15     15.79 o 
  -3  -2  12     2663.57     2543.75     54.65 o 
  -2  -2  12     2707.87     2482.40     52.92 o 
  -1  -2  12      717.66      722.11     19.81 o 
   0  -2  12     4395.68     3984.01     79.42 o 
   1  -2  12      309.25      369.70     10.08 o 
   2  -2  12      197.30      201.41     22.40 o 
   3  -2  12       19.48       27.63      4.53 o 
   4  -2  12      192.26      194.06     11.93 o 
   5  -2  12     1166.74     1228.45     31.40 o 
   6  -2  12     1980.34     2031.86     68.46 o 
   7  -2  12     1993.40     2065.96     61.95 o 
   8  -2  12      431.26      459.83     28.58 o 
  -8  -1  12      219.96      212.76     21.97 o 
  -7  -1  12      177.33      176.46     13.13 o 
  -6  -1  12     1437.19     1339.57     42.14 o 
  -5  -1  12      914.29      885.85     24.68 o 
  -4  -1  12      130.12      163.32      9.06 o 
  -3  -1  12      290.30      317.17     17.79 o 
  -2  -1  12     1331.40     1278.87     30.37 o 
  -1  -1  12       12.43       16.55      3.54 o 
   0  -1  12     3275.59     3042.66    166.39 o 
   1  -1  12     5659.18     5764.30    181.34 o 
   2  -1  12     2269.76     2292.98     97.33 o 
   3  -1  12       78.04       72.58      6.49 o 
   4  -1  12      111.49      118.67      7.57 o 
   5  -1  12      234.62      205.84     15.12 o 
   6  -1  12      121.74      129.41      8.63 o 
   7  -1  12      769.57      771.88     30.06 o 
   8  -1  12      206.40      226.90     15.95 o 
   9  -1  12      377.85      373.41     66.06 o 
  -8   0  12     1400.69     1458.18     57.24 o 
  -7   0  12       15.79       10.23      9.72 o 
  -6   0  12      543.00      491.87     21.83 o 
  -5   0  12      213.62      185.54      9.99 o 
  -4   0  12      786.95      767.10     21.60 o 
  -3   0  12        3.44        3.72      3.01 o 
  -2   0  12      786.56      761.41     20.41 o 
  -1   0  12       99.33      141.57     14.31 o 
   0   0  12     8640.94     9036.49    148.41 o 
   1   0  12     5622.03     5658.71     94.98 o 
   2   0  12      949.41      943.51     24.71 o 
   3   0  12     8049.33     7702.99    185.05 o 
   4   0  12     1127.44     1111.04     27.82 o 
   5   0  12      160.88      158.81      8.66 o 
   6   0  12      782.16      654.03     34.43 o 
   7   0  12      526.14      513.18     26.42 o 
   8   0  12       50.79       68.94      9.99 o 
   9   0  12      122.75      158.22     14.42 o 
  -8   1  12       52.18       51.77     16.53 o 
  -7   1  12      539.44      540.15     24.30 o 
  -6   1  12      745.93      722.69     62.20 o 
  -5   1  12      251.72      263.01     14.96 o 
  -4   1  12     2217.40     2337.73     50.86 o 
  -3   1  12       87.67      122.60      7.45 o 
  -2   1  12     1125.77     1127.19     27.27 o 
  -1   1  12      690.04      715.27     16.16 o 
   0   1  12      107.67      119.26      7.41 o 
   1   1  12     2186.48     2239.16     40.54 o 
   2   1  12      853.83      797.50     21.76 o 
   3   1  12     3898.62     3447.62    133.72 o 
   4   1  12     2549.78     2363.15     53.10 o 
   5   1  12     1368.17     1196.08     31.77 o 
   6   1  12        6.62        2.96      3.39 o 
   7   1  12       31.10       34.80     10.52 o 
   8   1  12      864.42      791.61     30.99 o 
   9   1  12       15.30        6.78      8.35 o 
  -7   2  12       47.70       63.99      9.97 o 
  -6   2  12      637.49      647.59     26.13 o 
  -5   2  12     1673.37     1554.53     46.33 o 
  -4   2  12      285.61      262.08     20.35 o 
  -3   2  12      476.12      369.74     17.13 o 
  -2   2  12      341.14      369.33     22.89 o 
  -1   2  12      404.44      409.76     11.18 o 
   0   2  12      208.23      217.30      7.55 o 
   1   2  12      920.26      865.42     18.50 o 
   2   2  12     1043.79      943.20     24.66 o 
   3   2  12     3917.46     3862.54     79.97 o 
   4   2  12     2849.07     2781.91     60.87 o 
   5   2  12     2239.23     2212.65     51.02 o 
   6   2  12     3264.29     3192.45     70.41 o 
   7   2  12       42.72       51.38      7.13 o 
   8   2  12       30.45       44.11     14.05 o 
   9   2  12      309.43      275.94     17.67 o 
  -7   3  12     1123.00     1164.32     40.27 o 
  -6   3  12      726.17      696.88     30.04 o 
  -5   3  12      461.05      450.98     20.35 o 
  -4   3  12      221.51      211.01     13.02 o 
  -3   3  12       18.97       31.83      3.85 o 
  -2   3  12     4314.39     4430.66     76.24 o 
  -1   3  12     3121.65     3160.97     55.84 o 
   0   3  12      284.44      270.36      8.75 o 
   1   3  12      394.56      353.31     12.05 o 
   2   3  12      964.14      963.41     25.12 o 
   3   3  12      111.94      122.91     12.60 o 
   4   3  12     1287.42     1127.23     29.71 o 
   5   3  12     3198.12     3137.71     68.50 o 
   6   3  12     3270.64     3220.21    113.39 o 
   7   3  12        2.73        6.05      4.93 o 
   8   3  12      473.67      446.50     18.15 o 
   9   3  12       11.95       14.55      6.61 o 
  -7   4  12      401.32      396.41     21.02 o 
  -6   4  12      244.93      233.20     15.02 o 
  -5   4  12       57.45       47.13      8.27 o 
  -4   4  12      797.72      720.88     27.64 o 
  -3   4  12     3879.91     4087.37     77.37 o 
  -2   4  12     1468.06     1452.77     29.12 o 
  -1   4  12      139.07      158.84      7.00 o 
   0   4  12     4332.38     3997.57     84.13 o 
   1   4  12      500.45      522.47     13.44 o 
   2   4  12      110.72      100.41      7.00 o 
   3   4  12       62.28       71.92      6.39 o 
   4   4  12      640.45      653.68     28.24 o 
   5   4  12     1147.55     1081.52     29.64 o 
   6   4  12       63.93       63.66      7.93 o 
   7   4  12      318.14      339.20     15.22 o 
   8   4  12     1160.21     1163.45     52.31 o 
   9   4  12       43.93       43.67     10.86 o 
  -6   5  12       39.17       69.86     10.32 o 
  -5   5  12     1468.29     1409.14     44.44 o 
  -4   5  12     4936.14     5156.64    103.66 o 
  -3   5  12        0.37        1.41      3.35 o 
  -2   5  12     1320.38     1410.20     28.91 o 
  -1   5  12      186.83      145.69      6.96 o 
   0   5  12     1666.26     1736.01     33.90 o 
   1   5  12     5932.60     6047.81    147.28 o 
   2   5  12     1398.86     1264.20     44.26 o 
   3   5  12       47.28       53.11      6.01 o 
   4   5  12       64.03       69.69      7.00 o 
   5   5  12      186.48      204.73     18.34 o 
   6   5  12      496.66      470.21     26.44 o 
   7   5  12      378.52      405.87     16.99 o 
   8   5  12        0.14        5.16      5.33 o 
   9   5  12      825.21      838.17     33.49 o 
  -6   6  12      517.39      552.22     46.93 o 
  -5   6  12      119.51      149.11     12.51 o 
  -4   6  12     1923.38     1985.96     46.43 o 
  -3   6  12       86.15       99.32      8.35 o 
  -2   6  12        0.96       -0.60      2.77 o 
  -1   6  12       90.47       95.87      7.33 o 
   0   6  12     4124.02     4304.25     87.83 o 
   1   6  12      439.34      466.05     15.60 o 
   2   6  12      486.64      464.83     19.91 o 
   3   6  12      987.20      862.22     54.33 o 
   4   6  12      584.47      520.82     22.47 o 
   5   6  12      233.94      223.68     14.41 o 
   6   6  12       14.85       17.58      6.40 o 
   7   6  12     1007.58      949.60     35.65 o 
   8   6  12      424.77      437.45     22.34 o 
  -5   7  12      518.17      608.26     37.75 o 
  -4   7  12     1029.90     1007.45     93.26 o 
  -3   7  12       35.01       28.42      7.34 o 
  -2   7  12       27.26       35.47      8.03 o 
  -1   7  12      265.19      279.93     18.88 o 
   0   7  12      238.94      265.44     12.01 o 
   1   7  12     2277.91     2196.87     97.26 o 
   2   7  12      946.52      922.81     45.35 o 
   3   7  12     1672.39     1736.82     52.57 o 
   4   7  12      259.79      270.35     16.04 o 
   5   7  12     1812.81     1692.60     71.85 o 
   6   7  12      102.08       91.76     11.06 o 
   7   7  12      113.71      103.54     11.98 o 
   8   7  12      900.15      908.45     36.33 o 
  -4   8  12      447.79      466.11     23.49 o 
  -3   8  12      252.95      250.16     16.71 o 
  -2   8  12      835.61      879.54     33.24 o 
  -1   8  12        5.18        8.11      4.37 o 
   0   8  12      128.98      136.70     10.53 o 
   1   8  12      817.21      867.13     25.36 o 
   2   8  12      180.22      168.61     16.34 o 
   3   8  12     4075.67     4028.31    107.19 o 
   4   8  12       10.09        9.62      6.39 o 
   5   8  12      316.01      313.32     18.43 o 
   6   8  12      179.96      181.00     19.80 o 
   7   8  12       25.19       39.89      9.24 o 
  -3   9  12      265.14      318.53     21.02 o 
  -2   9  12      122.98      122.31     12.46 o 
  -1   9  12     1017.47     1071.21     38.78 o 
   0   9  12       94.32       91.07      8.84 o 
   1   9  12       13.06        8.27      5.90 o 
   2   9  12      341.01      328.93     18.33 o 
   3   9  12      341.03      281.96     17.20 o 
   4   9  12     2357.08     2254.52     67.95 o 
   5   9  12      291.53      276.71     18.26 o 
   6   9  12     1114.26     1150.50     42.72 o 
  -1  10  12      949.68      942.55     37.08 o 
   0  10  12     1621.12     1670.36     54.47 o 
   1  10  12      381.91      404.09     20.88 o 
   2  10  12       94.15       94.87     11.63 o 
   3  10  12        3.48        1.45      6.24 o 
   4  10  12       54.45       52.14      9.59 o 
   5  10  12        1.44        9.37      7.70 o 
  -3  -8  13        1.70       10.12      7.79 o 
  -2  -8  13       63.78       64.58     12.48 o 
  -1  -8  13      340.93      346.26     20.83 o 
   0  -8  13      232.34      196.44     15.45 o 
   1  -8  13       92.97      111.63     12.56 o 
   2  -8  13       34.48       59.52     14.17 o 
  -4  -7  13      164.14      156.66     14.39 o 
  -3  -7  13      465.97      438.05     58.19 o 
  -2  -7  13       18.69       31.75      8.44 o 
  -1  -7  13      800.10      783.30     30.18 o 
   0  -7  13      675.27      722.03     28.71 o 
   1  -7  13      173.89      149.75     13.22 o 
   2  -7  13      675.28      772.40     42.99 o 
   3  -7  13       17.85       37.14      8.87 o 
   4  -7  13       82.23       87.48     20.08 o 
  -5  -6  13      287.19      260.10     13.71 o 
  -4  -6  13       22.85       17.87      5.59 o 
  -3  -6  13     2435.61     2456.29     56.06 o 
  -2  -6  13       82.94       94.17      8.55 o 
  -1  -6  13       22.36       23.25      5.79 o 
   0  -6  13       85.40       74.44      8.16 o 
   1  -6  13      245.58      233.43     21.19 o 
   2  -6  13     1392.56     1423.93     77.16 o 
   3  -6  13      282.24      256.30     32.91 o 
   4  -6  13     1545.77     1579.14     49.69 o 
   5  -6  13       82.32      104.00     11.65 o 
  -6  -5  13      445.32      554.78     20.60 o 
  -5  -5  13      681.38      634.63     21.60 o 
  -4  -5  13      144.35      128.49      9.39 o 
  -3  -5  13     2010.51     2043.82     49.49 o 
  -2  -5  13     3312.87     3287.62     70.04 o 
  -1  -5  13      155.89      161.41      9.99 o 
   0  -5  13     3011.99     3059.30     65.84 o 
   1  -5  13       51.63       60.75      7.41 o 
   2  -5  13     2123.04     2121.57     62.12 o 
   3  -5  13      542.89      498.81     41.30 o 
   4  -5  13      435.63      429.29     16.46 o 
   5  -5  13     1451.48     1558.02     49.76 o 
   6  -5  13       50.94       53.46      9.85 o 
  -7  -4  13        3.49        4.27      5.21 o 
  -6  -4  13        8.38       20.15      5.39 o 
  -5  -4  13       18.29       26.34      5.86 o 
  -4  -4  13      424.25      407.28     15.83 o 
  -3  -4  13      213.98      209.27     10.90 o 
  -2  -4  13      854.71      760.08     22.14 o 
  -1  -4  13      329.28      308.73     12.65 o 
   0  -4  13     1406.21     1361.98     33.32 o 
   1  -4  13       59.17       52.08      6.32 o 
   2  -4  13       96.81      100.86     13.70 o 
   3  -4  13     1519.22     1550.50     37.71 o 
   4  -4  13     2654.60     2676.11     59.83 o 
   5  -4  13     1321.69     1397.92     45.40 o 
   6  -4  13        8.78       11.18      6.50 o 
   7  -4  13      857.56      911.73     35.54 o 
  -7  -3  13      327.58      369.88     28.66 o 
  -6  -3  13      121.95      156.00     10.30 o 
  -5  -3  13      315.55      288.32     13.13 o 
  -4  -3  13        3.67       -1.10      3.52 o 
  -3  -3  13     2000.56     2066.54     46.83 o 
  -2  -3  13      363.37      357.93     13.50 o 
  -1  -3  13     1012.53      936.53     43.51 o 
   0  -3  13     1059.24      995.01     25.60 o 
   1  -3  13      322.27      339.55     12.80 o 
   2  -3  13      867.27      873.85     41.23 o 
   3  -3  13      931.89      902.37     24.66 o 
   4  -3  13        1.23        2.34      3.69 o 
   5  -3  13      937.05      891.15     25.67 o 
   6  -3  13        7.49       11.76      6.30 o 
   7  -3  13      560.82      550.83     25.41 o 
  -7  -2  13       29.36       15.39      6.65 o 
  -6  -2  13     1018.21     1137.44     31.20 o 
  -5  -2  13     1418.79     1430.49     36.00 o 
  -4  -2  13      845.35      859.16     24.25 o 
  -3  -2  13        4.32        6.30      3.39 o 
  -2  -2  13       52.13       55.93      6.00 o 
  -1  -2  13     2824.78     2744.99     57.97 o 
   0  -2  13      116.71      101.95      6.79 o 
   1  -2  13     3691.20     3731.75     75.45 o 
   2  -2  13      211.54      190.03     14.52 o 
   3  -2  13     1624.61     1628.57     38.35 o 
   4  -2  13      821.72      838.22     23.69 o 
   5  -2  13        1.15       -2.91      4.86 o 
   6  -2  13      219.18      253.08     15.56 o 
   7  -2  13     1351.51     1473.84     61.89 o 
   8  -2  13      971.20     1103.10     40.48 o 
  -7  -1  13       72.44       74.91     11.73 o 
  -6  -1  13     1354.67     1398.33     44.08 o 
  -5  -1  13     3199.72     3141.83     67.40 o 
  -4  -1  13      969.73     1066.97     28.09 o 
  -3  -1  13     1118.63     1113.89     28.37 o 
  -2  -1  13      232.10      259.86     11.05 o 
  -1  -1  13       86.92       96.42      6.60 o 
   0  -1  13      325.94      327.60     11.65 o 
   1  -1  13      527.60      567.46     20.16 o 
   2  -1  13     1042.76     1027.60     25.86 o 
   3  -1  13     6671.10     7056.98    172.22 o 
   4  -1  13       26.11       29.59      4.93 o 
   5  -1  13      191.97      182.34     12.18 o 
   6  -1  13      349.44      350.36     14.15 o 
   7  -1  13      219.60      232.26     21.97 o 
   8  -1  13      757.10      744.20     81.06 o 
  -7   0  13      256.49      232.68     15.71 o 
  -6   0  13       21.80       38.08      7.57 o 
  -5   0  13      631.05      541.10     27.99 o 
  -4   0  13      528.88      498.08     16.62 o 
  -3   0  13     2973.54     2930.92     61.73 o 
  -2   0  13      228.79      208.47      9.57 o 
  -1   0  13       48.97       61.78      5.66 o 
   0   0  13     2211.12     2211.20     46.99 o 
   1   0  13     2814.69     2880.18     61.31 o 
   2   0  13     5153.70     4894.25     99.11 o 
   3   0  13      918.29      848.37     24.09 o 
   4   0  13     5966.21     6090.12    121.36 o 
   5   0  13      877.56      827.50     23.30 o 
   6   0  13       15.93       15.90      4.59 o 
   7   0  13        5.19       -0.15     12.40 o 
   8   0  13       47.76       34.09      8.37 o 
   9   0  13      211.24      239.73     17.00 o 
  -7   1  13      291.62      277.22     17.34 o 
  -6   1  13      240.16      226.59     18.82 o 
  -5   1  13      131.97      128.55     16.77 o 
  -4   1  13      423.16      363.73     14.46 o 
  -3   1  13     4416.26     4419.13     88.83 o 
  -2   1  13     3060.67     3214.28     66.28 o 
  -1   1  13     2744.13     2754.84     57.37 o 
   0   1  13     1958.92     1846.48     34.86 o 
   1   1  13      222.07      209.81      9.63 o 
   2   1  13     3749.93     3813.50     79.02 o 
   3   1  13      208.85      208.79     10.22 o 
   4   1  13     2437.15     2234.66     51.22 o 
   5   1  13     1098.75     1003.36     28.28 o 
   6   1  13     4573.30     4451.97     92.43 o 
   7   1  13      200.78      194.58     10.50 o 
   8   1  13       50.87       72.08     10.71 o 
   9   1  13        0.48        3.03      6.77 o 
  -7   2  13       42.26       55.35     14.21 o 
  -6   2  13        7.83       19.88      6.62 o 
  -5   2  13        0.06       -0.07      4.35 o 
  -4   2  13      222.48      204.43     11.48 o 
  -3   2  13      988.89      964.25     27.47 o 
  -2   2  13     1053.24      978.02     44.01 o 
  -1   2  13      803.19      773.19     17.68 o 
   0   2  13     3162.12     3186.58     89.63 o 
   1   2  13      255.49      228.18     14.66 o 
   2   2  13       15.29       10.46      3.65 o 
   3   2  13      461.91      434.62     15.29 o 
   4   2  13     1577.66     1573.99     38.63 o 
   5   2  13     2982.90     2978.12     65.94 o 
   6   2  13      628.89      549.36     19.59 o 
   7   2  13     1279.50     1267.32     35.00 o 
   8   2  13       99.59      125.25     12.28 o 
   9   2  13        3.08        3.75      6.61 o 
  -7   3  13     1507.61     1482.34     50.15 o 
  -6   3  13      387.75      399.09     20.25 o 
  -5   3  13       98.98      106.27     10.48 o 
  -4   3  13      795.22      720.75     26.55 o 
  -3   3  13      659.40      666.63     19.58 o 
  -2   3  13      413.83      408.50     11.80 o 
  -1   3  13        3.83        1.69      2.31 o 
   0   3  13      888.59      828.00     21.52 o 
   1   3  13     1882.84     1818.41     41.26 o 
   2   3  13      446.50      410.14     14.50 o 
   3   3  13      116.69      129.41      8.27 o 
   4   3  13      521.33      501.57     17.46 o 
   5   3  13     3868.64     3742.90     80.25 o 
   6   3  13      113.82      116.43      9.10 o 
   7   3  13      765.35      792.71     28.65 o 
   8   3  13       71.90       95.53      9.36 o 
   9   3  13      559.93      562.55     26.10 o 
  -6   4  13     3188.71     3329.07     88.86 o 
  -5   4  13       37.20       44.05      8.41 o 
  -4   4  13       87.28       73.31      9.58 o 
  -3   4  13        1.48       11.27      4.00 o 
  -2   4  13       29.96       29.08      4.08 o 
  -1   4  13     1846.94     1748.17     34.18 o 
   0   4  13     2601.96     2706.54     49.35 o 
   1   4  13     1326.90     1352.91     34.35 o 
   2   4  13      128.39      127.17      8.18 o 
   3   4  13     1187.10     1112.95     29.22 o 
   4   4  13        7.34       17.35      4.55 o 
   5   4  13      533.72      485.79     17.79 o 
   6   4  13        6.09       11.85      5.63 o 
   7   4  13     1063.75     1064.57     49.37 o 
   8   4  13      866.04      847.35     33.94 o 
   9   4  13      174.14      215.05     18.86 o 
  -6   5  13      733.68      687.61     28.67 o 
  -5   5  13      614.19      680.89     27.52 o 
  -4   5  13     1435.60     1494.67     45.79 o 
  -3   5  13       52.07       44.57      6.26 o 
  -2   5  13       23.67       15.37      4.09 o 
  -1   5  13     2283.49     2279.81     47.25 o 
   0   5  13        8.96       16.05      3.47 o 
   1   5  13     2009.16     2095.57     46.99 o 
   2   5  13       31.25       32.74      5.22 o 
   3   5  13     2200.86     2165.41     61.90 o 
   4   5  13       39.62       38.62      5.89 o 
   5   5  13      156.92      172.32     11.79 o 
   6   5  13      745.53      663.89     22.37 o 
   7   5  13      197.72      189.64     11.80 o 
   8   5  13     1087.37     1114.41     72.95 o 
  -5   6  13      650.15      685.34     28.19 o 
  -4   6  13      296.14      270.55     12.92 o 
  -3   6  13     2569.35     2829.44     76.31 o 
  -2   6  13      116.41      130.39      7.46 o 
  -1   6  13      438.90      429.72     13.10 o 
   0   6  13      852.87      892.21     26.55 o 
   1   6  13      171.77      182.29     12.11 o 
   2   6  13      852.72      894.80     31.22 o 
   3   6  13      728.94      668.40     55.00 o 
   4   6  13       58.34       37.99      7.36 o 
   5   6  13      625.62      572.34     24.61 o 
   6   6  13      486.26      476.57     22.52 o 
   7   6  13      378.54      360.40     20.05 o 
   8   6  13       17.50       19.08      7.45 o 
  -5   7  13      677.42      652.80     42.99 o 
  -4   7  13       91.34       85.16     11.34 o 
  -3   7  13      492.57      487.02     22.72 o 
  -2   7  13     1101.15     1116.27     58.42 o 
  -1   7  13        9.51       11.18      5.61 o 
   0   7  13       16.66       27.76      5.46 o 
   1   7  13      255.88      216.47     13.45 o 
   2   7  13     1604.71     1643.27     72.44 o 
   3   7  13       36.79       37.26      7.72 o 
   4   7  13      523.87      508.88     23.24 o 
   5   7  13      894.56      797.22     31.31 o 
   6   7  13      881.11      893.05     34.36 o 
   7   7  13       93.68       76.81     16.34 o 
  -4   8  13      222.88      212.23     19.68 o 
  -3   8  13      875.57      946.98     58.97 o 
  -2   8  13      590.35      591.42     26.10 o 
  -1   8  13      182.13      173.52     13.58 o 
   0   8  13     6691.13     7243.28    144.89 o 
   1   8  13      351.15      394.57     19.51 o 
   2   8  13       40.30       48.95     19.17 o 
   3   8  13       51.05       46.76      8.68 o 
   4   8  13     1376.83     1311.71     47.67 o 
   5   8  13      467.81      369.76     20.40 o 
   6   8  13      119.66      123.15     15.39 o 
   7   8  13      409.88      404.67     22.68 o 
  -2   9  13      404.03      456.38     29.60 o 
  -1   9  13      315.27      328.07     26.34 o 
   0   9  13     3351.89     3386.09    145.66 o 
   1   9  13      230.23      257.47     16.85 o 
   2   9  13     1010.65     1012.84     81.96 o 
   3   9  13      514.75      500.24     24.15 o 
   4   9  13      236.15      189.21     15.13 o 
   5   9  13      838.23      859.75     47.16 o 
   6   9  13      394.65      373.35     26.30 o 
   0  10  13     1898.00     2061.14     92.20 o 
   1  10  13      382.63      401.83     38.78 o 
   2  10  13      785.35      753.93     31.23 o 
   3  10  13      479.58      496.29     24.81 o 
   4  10  13       70.88       69.83     11.53 o 
  -1  -8  14      762.37      725.09     44.01 o 
   0  -8  14       66.89       78.48     12.01 o 
   1  -8  14      116.53      139.05     19.37 o 
  -4  -7  14     1431.52     1448.53     48.62 o 
  -3  -7  14        0.89       14.12      7.31 o 
  -2  -7  14      776.69      717.93     29.50 o 
  -1  -7  14      128.22      123.80     12.33 o 
   0  -7  14       15.81        8.93     10.20 o 
   1  -7  14      190.87      182.98     20.71 o 
   2  -7  14      725.65      651.93     39.45 o 
   3  -7  14      628.04      578.95     27.50 o 
  -5  -6  14        9.36       32.45      7.31 o 
  -4  -6  14      282.49      332.30     18.55 o 
  -3  -6  14        5.85       13.16      5.60 o 
  -2  -6  14     3865.58     3717.38     79.61 o 
  -1  -6  14      514.80      510.52     18.72 o 
   0  -6  14       49.09       57.18      7.58 o 
   1  -6  14      233.95      227.88     15.82 o 
   2  -6  14        4.26       12.78      6.92 o 
   3  -6  14      383.40      409.24     21.80 o 
   4  -6  14      229.56      266.28     27.71 o 
   5  -6  14     1507.89     1536.71     50.47 o 
  -6  -5  14      618.58      703.10     24.15 o 
  -5  -5  14       79.66       83.82      8.53 o 
  -4  -5  14      243.89      260.92     13.19 o 
  -3  -5  14      127.13      142.41      9.68 o 
  -2  -5  14      940.34      961.71     27.28 o 
  -1  -5  14     3965.04     3975.81     82.94 o 
   0  -5  14      303.47      289.60     13.88 o 
   1  -5  14       15.23       24.60      7.25 o 
   2  -5  14       48.54       31.66      8.14 o 
   3  -5  14      371.91      375.31     20.06 o 
   4  -5  14        9.66       12.58      6.89 o 
   5  -5  14      358.33      346.30     19.42 o 
   6  -5  14       45.26       50.29     14.45 o 
  -6  -4  14      467.45      477.51     18.89 o 
  -5  -4  14     1003.12     1061.74     34.85 o 
  -4  -4  14      129.66      132.20      9.15 o 
  -3  -4  14     2911.12     2674.28     59.18 o 
  -2  -4  14      199.13      205.64     20.39 o 
  -1  -4  14     1260.24     1232.61     31.57 o 
   0  -4  14     1548.87     1500.63     36.46 o 
   1  -4  14     2260.46     2241.65     76.61 o 
   2  -4  14      160.49      139.49     11.73 o 
   3  -4  14        2.61       -5.26      4.80 o 
   4  -4  14      113.82      120.08      8.98 o 
   5  -4  14       24.97       24.47      9.49 o 
   6  -4  14       77.86      102.39     11.65 o 
  -6  -3  14      118.23      141.38      9.90 o 
  -5  -3  14     2162.43     2055.04     48.74 o 
  -4  -3  14       11.86        8.56      4.22 o 
  -3  -3  14      494.09      469.52     16.60 o 
  -2  -3  14      236.84      239.83     11.24 o 
  -1  -3  14     1093.28     1011.92     26.68 o 
   0  -3  14      178.58      168.18      9.05 o 
   1  -3  14     5353.10     5431.64    135.81 o 
   2  -3  14     5254.19     5300.00    133.39 o 
   3  -3  14      845.33      917.57     25.29 o 
   4  -3  14      281.40      301.08     13.00 o 
   5  -3  14       74.30       73.27      7.47 o 
   6  -3  14      151.13      183.25     14.08 o 
   7  -3  14      155.81      162.95     24.64 o 
  -7  -2  14      523.31      607.07     26.81 o 
  -6  -2  14       55.35       82.28      8.66 o 
  -5  -2  14      301.35      298.96     17.48 o 
  -4  -2  14       14.61       14.84      4.63 o 
  -3  -2  14     1506.68     1456.98     35.69 o 
  -2  -2  14       40.30       36.35      5.24 o 
  -1  -2  14      660.39      655.23     29.78 o 
   0  -2  14      477.16      441.63     14.75 o 
   1  -2  14     2616.02     2522.24     69.10 o 
   2  -2  14     4505.93     4556.90    133.43 o 
   3  -2  14       16.74       13.65      4.25 o 
   4  -2  14      894.23      931.98     25.95 o 
   5  -2  14      400.84      387.06     15.16 o 
   6  -2  14       39.38       25.30      7.21 o 
   7  -2  14      436.34      480.01     23.45 o 
   8  -2  14      345.28      407.99     25.16 o 
  -7  -1  14       11.42       18.43      7.33 o 
  -6  -1  14      208.33      225.89     14.84 o 
  -5  -1  14      770.55      818.37     24.50 o 
  -4  -1  14      928.70      959.58     30.33 o 
  -3  -1  14     2901.36     2895.76     61.99 o 
  -2  -1  14      149.16      135.23      8.01 o 
  -1  -1  14        0.59        1.97      2.92 o 
   0  -1  14      714.98      666.10     18.99 o 
   1  -1  14        2.08        6.61      4.94 o 
   2  -1  14     5534.28     5896.96    126.15 o 
   3  -1  14     2247.91     2197.34     75.76 o 
   4  -1  14     2784.42     2761.73     64.30 o 
   5  -1  14      651.13      650.08     20.44 o 
   6  -1  14      160.30      170.96      9.97 o 
   7  -1  14      156.63      160.04     13.52 o 
   8  -1  14       76.07      109.41     17.60 o 
  -7   0  14       97.05       93.23     11.91 o 
  -6   0  14        6.72        9.13      5.37 o 
  -5   0  14       75.33       88.55      7.99 o 
  -4   0  14     1371.99     1348.46     33.76 o 
  -3   0  14       60.77       90.59      7.16 o 
  -2   0  14     1517.39     1548.76     36.35 o 
  -1   0  14       46.61       47.55      5.54 o 
   0   0  14       18.21       11.17      3.48 o 
   1   0  14      380.34      399.86     14.37 o 
   2   0  14      614.09      574.56     20.94 o 
   3   0  14        2.91       -3.24      3.20 o 
   4   0  14     2296.18     2233.24     50.31 o 
   5   0  14      972.33      990.35     27.21 o 
   6   0  14      216.82      223.83     12.34 o 
   7   0  14      419.23      471.20     22.62 o 
   8   0  14      708.21      715.91     56.49 o 
  -7   1  14       17.93       29.40     10.43 o 
  -6   1  14      920.92      859.74     32.26 o 
  -5   1  14      452.59      403.95     19.65 o 
  -4   1  14      101.59       96.33      7.62 o 
  -3   1  14     1122.57     1045.12     27.33 o 
  -2   1  14       61.77       55.81      6.06 o 
  -1   1  14     3564.68     3577.37     72.93 o 
   0   1  14     1025.59      970.91     31.63 o 
   1   1  14       77.42       53.98      5.84 o 
   2   1  14      239.11      225.27     10.52 o 
   3   1  14     1543.67     1526.91     90.47 o 
   4   1  14       52.89       52.20      6.79 o 
   5   1  14      992.33      931.47     27.48 o 
   6   1  14       27.29       35.55      5.83 o 
   7   1  14      882.50      893.10     26.28 o 
   8   1  14      257.37      282.08     28.23 o 
  -7   2  14        0.48       11.40      6.20 o 
  -6   2  14     1210.81     1181.38     40.22 o 
  -5   2  14      398.15      449.06     21.00 o 
  -4   2  14       42.25       41.91      5.81 o 
  -3   2  14      350.46      342.41     15.39 o 
  -2   2  14      153.43      141.14      8.32 o 
  -1   2  14     1224.88     1248.69     30.16 o 
   0   2  14      102.56      118.22     10.36 o 
   1   2  14     5212.90     5135.58    126.12 o 
   2   2  14      287.61      235.93     11.66 o 
   3   2  14      170.89      156.44      9.41 o 
   4   2  14      441.29      409.76     15.87 o 
   5   2  14      785.33      704.63     22.70 o 
   6   2  14      225.99      211.67     11.92 o 
   7   2  14       32.72       32.95      6.40 o 
   8   2  14     1517.90     1465.69     52.44 o 
  -6   3  14     1772.64     1765.99     54.27 o 
  -5   3  14     1015.01      892.32     32.50 o 
  -4   3  14      293.07      271.01     22.36 o 
  -3   3  14     1594.65     1523.12     36.38 o 
  -2   3  14       18.24       22.96      4.54 o 
  -1   3  14     3590.17     3572.30     63.39 o 
   0   3  14       14.07       29.04      6.23 o 
   1   3  14     3339.87     3175.41     67.26 o 
   2   3  14     6888.08     6793.09    168.60 o 
   3   3  14      363.84      291.71     18.37 o 
   4   3  14     1220.06     1247.02     32.93 o 
   5   3  14      996.90      957.24     27.88 o 
   6   3  14      422.70      430.78     17.34 o 
   7   3  14       95.88      106.34      9.51 o 
   8   3  14      845.66      828.22     27.47 o 
  -6   4  14      432.41      380.68     20.49 o 
  -5   4  14     2097.15     2268.03     64.37 o 
  -4   4  14      901.97      880.68     31.55 o 
  -3   4  14     3269.46     3379.13     70.79 o 
  -2   4  14       62.07       71.51      7.40 o 
  -1   4  14       41.23       57.97      5.22 o 
   0   4  14       33.57       29.96      4.85 o 
   1   4  14     3833.13     3632.82     75.88 o 
   2   4  14       32.23       37.80      5.51 o 
   3   4  14      271.94      252.51     18.21 o 
   4   4  14     1073.17     1083.99     29.88 o 
   5   4  14      102.25      118.58     12.56 o 
   6   4  14        3.72        4.76      4.48 o 
   7   4  14       10.91       16.15      6.74 o 
   8   4  14      319.96      321.19     23.14 o 
  -6   5  14      288.17      316.21     25.51 o 
  -5   5  14      239.02      229.18     15.54 o 
  -4   5  14      304.83      333.09     18.04 o 
  -3   5  14     2024.59     2161.22     60.33 o 
  -2   5  14     1712.63     1798.60     36.16 o 
  -1   5  14      107.49       94.45      6.39 o 
   0   5  14       60.67       69.25      6.77 o 
   1   5  14      979.36      922.96     25.28 o 
   2   5  14       24.12       28.32      5.31 o 
   3   5  14     1620.15     1482.27     37.13 o 
   4   5  14     2579.54     2617.89     59.26 o 
   5   5  14     2774.03     2680.55     94.72 o 
   6   5  14       17.17       23.27      6.00 o 
   7   5  14      366.68      326.85     24.92 o 
   8   5  14        0.72        6.22      6.03 o 
  -5   6  14      284.22      310.25     18.28 o 
  -4   6  14     1166.36     1265.87     58.26 o 
  -3   6  14      316.91      336.31     14.44 o 
  -2   6  14     1108.06     1260.42     32.44 o 
  -1   6  14      105.92      112.65     12.00 o 
   0   6  14       93.07       73.07      8.90 o 
   1   6  14     1068.20     1159.27     37.68 o 
   2   6  14     1774.56     1583.22     48.26 o 
   3   6  14        8.41        9.30      5.46 o 
   4   6  14     1213.72     1108.44     38.02 o 
   5   6  14      520.14      539.56     24.08 o 
   6   6  14       56.66       42.63      8.41 o 
   7   6  14      845.01      866.65     34.31 o 
   8   6  14       32.61       33.83      8.57 o 
  -4   7  14      268.50      297.46     27.87 o 
  -3   7  14       21.93       30.32      7.75 o 
  -2   7  14      205.99      211.42     14.60 o 
  -1   7  14      278.65      291.83     23.30 o 
   0   7  14     2026.89     2093.99     60.22 o 
   1   7  14      522.98      438.51     20.30 o 
   2   7  14       26.14       13.92      5.72 o 
   3   7  14       78.30       72.65     10.07 o 
   4   7  14      169.95      175.34     17.91 o 
   5   7  14     1219.21     1180.93     41.41 o 
   6   7  14       18.26       22.82      7.14 o 
   7   7  14     2662.75     2572.04    100.03 o 
  -3   8  14       38.40       52.25      9.74 o 
  -2   8  14      442.61      485.88     40.82 o 
  -1   8  14      738.53      859.60     47.87 o 
   0   8  14       85.71       71.18      9.81 o 
   1   8  14     3303.07     3291.72     89.81 o 
   2   8  14        4.02       12.22      6.19 o 
   3   8  14       57.07       62.73     11.53 o 
   4   8  14        8.89       11.33     10.63 o 
   5   8  14        9.45       11.69      6.47 o 
   6   8  14        5.98        2.86      6.15 o 
  -2   9  14      183.58      255.70     17.84 o 
  -1   9  14      545.98      598.04     27.50 o 
   0   9  14       11.96       17.47      6.71 o 
   1   9  14      921.20      910.05     50.59 o 
   2   9  14      314.30      355.27     22.32 o 
   3   9  14      733.94      703.94     38.74 o 
   4   9  14       18.10       19.62      7.53 o 
   5   9  14       90.39       78.83     11.98 o 
   1  10  14      612.65      612.57     27.40 o 
   2  10  14      674.36      706.93     41.69 o 
  -2  -7  15      713.92      701.49     29.53 o 
  -1  -7  15     1996.72     1933.20     58.64 o 
   0  -7  15      179.06      159.52     19.53 o 
   1  -7  15      533.80      524.54     35.82 o 
   2  -7  15       58.68       88.03     16.85 o 
  -4  -6  15       73.38       98.37     10.44 o 
  -3  -6  15       90.94       98.91      9.48 o 
  -2  -6  15       96.80      123.61      9.99 o 
  -1  -6  15      603.02      552.68     20.06 o 
   0  -6  15      366.48      328.84     26.81 o 
   1  -6  15      247.85      305.47     18.66 o 
   2  -6  15      257.28      269.54     17.90 o 
   3  -6  15        4.13        3.70      6.63 o 
   4  -6  15       44.20       78.11     20.08 o 
  -5  -5  15        6.73        2.02      5.31 o 
  -4  -5  15      445.80      432.79     19.57 o 
  -3  -5  15       55.77       77.29      8.57 o 
  -2  -5  15     1117.45     1132.91     41.96 o 
  -1  -5  15       44.87       57.43      7.37 o 
   0  -5  15      405.49      396.58     20.80 o 
   1  -5  15      268.14      219.39     15.59 o 
   2  -5  15      976.42      969.05     36.38 o 
   3  -5  15        1.08       15.66      6.97 o 
   4  -5  15      772.37      815.62     33.14 o 
   5  -5  15       56.42       71.57     20.39 o 
  -5  -4  15      794.72      842.15     26.40 o 
  -4  -4  15      896.11      885.12     26.54 o 
  -3  -4  15       59.92       58.21      7.62 o 
  -2  -4  15       58.03       64.26      7.46 o 
  -1  -4  15       92.14      126.48      9.19 o 
   0  -4  15      394.06      411.37     20.35 o 
   1  -4  15      716.71      731.80     33.23 o 
   2  -4  15      956.31      871.30     32.97 o 
   3  -4  15      142.41      140.58     23.90 o 
   4  -4  15      929.63      968.40     36.39 o 
   5  -4  15      530.12      491.48     31.77 o 
   6  -4  15      148.01      184.55     17.40 o 
  -6  -3  15      276.67      277.70     14.24 o 
  -5  -3  15      109.66      127.00      9.76 o 
  -4  -3  15     1796.68     1786.10     44.58 o 
  -3  -3  15      193.13      194.17     16.83 o 
  -2  -3  15      492.35      472.94     16.81 o 
  -1  -3  15       56.77       71.08      8.18 o 
   0  -3  15     1713.79     1706.11     51.64 o 
   1  -3  15       35.47       40.26      8.17 o 
   2  -3  15      365.55      431.43     20.83 o 
   3  -3  15     1525.44     1626.00     51.09 o 
   4  -3  15     1866.27     1989.19     47.26 o 
   5  -3  15      550.75      557.72     19.47 o 
   6  -3  15       16.47       23.18      7.80 o 
   7  -3  15      326.81      362.93     40.00 o 
  -6  -2  15       20.57       26.66      7.74 o 
  -5  -2  15       61.61       51.35      7.01 o 
  -4  -2  15      517.70      493.12     17.86 o 
  -3  -2  15        9.62        6.00      3.93 o 
  -2  -2  15     2036.02     2033.27     46.49 o 
  -1  -2  15     1203.29     1119.64     28.88 o 
   0  -2  15      287.49      251.01     14.80 o 
   1  -2  15      103.30       86.44     10.11 o 
   2  -2  15     1107.16     1064.38     42.71 o 
   3  -2  15      147.34      153.65      9.03 o 
   4  -2  15     1952.88     1993.97     46.84 o 
   5  -2  15     1478.69     1528.54     43.75 o 
   6  -2  15      130.89      157.20     13.21 o 
   7  -2  15      319.86      316.49     19.00 o 
  -6  -1  15      433.50      416.25     29.57 o 
  -5  -1  15        2.90        1.47      3.82 o 
  -4  -1  15     1056.90      975.32     32.59 o 
  -3  -1  15       54.90       58.44      6.80 o 
  -2  -1  15     1008.41      932.47     25.39 o 
  -1  -1  15     1827.97     1761.99     40.53 o 
   0  -1  15       13.91       13.67      5.27 o 
   1  -1  15     1358.39     1360.39     42.68 o 
   2  -1  15      676.28      643.64     25.65 o 
   3  -1  15     2300.01     2328.83     91.64 o 
   4  -1  15        8.06        8.87      4.06 o 
   5  -1  15       42.50       56.41      6.88 o 
   6  -1  15     1846.44     1867.26     45.38 o 
   7  -1  15     1342.58     1344.09     45.56 o 
  -6   0  15      117.33      110.16     11.19 o 
  -5   0  15      342.94      357.35     18.68 o 
  -4   0  15      279.00      289.44     13.86 o 
  -3   0  15       42.17       58.97      6.75 o 
  -2   0  15      560.45      564.76     17.99 o 
  -1   0  15      785.59      784.51     21.82 o 
   0   0  15      121.36      112.70      9.76 o 
   1   0  15     5154.08     4943.16    123.76 o 
   2   0  15     4235.42     4243.61    136.85 o 
   3   0  15      662.10      656.09     27.07 o 
   4   0  15        0.58       -1.62      3.38 o 
   5   0  15       90.73       83.13      8.77 o 
   6   0  15     2663.66     2673.28     60.64 o 
   7   0  15       49.84       49.35      9.05 o 
   8   0  15      878.45      983.20     37.45 o 
  -6   1  15      112.21      114.50     11.43 o 
  -5   1  15       27.01       28.89      7.53 o 
  -4   1  15      149.60      155.86      9.61 o 
  -3   1  15      193.33      219.20     10.74 o 
  -2   1  15       14.41       20.96      4.67 o 
  -1   1  15      571.76      589.92     24.45 o 
   0   1  15      370.31      380.64     18.03 o 
   1   1  15      608.94      585.42     18.47 o 
   2   1  15      991.87      947.17     27.15 o 
   3   1  15      174.16      166.86     10.06 o 
   4   1  15     1071.47     1014.14     28.93 o 
   5   1  15      479.83      477.44     18.41 o 
   6   1  15     3731.11     3647.95    131.05 o 
   7   1  15        3.64        6.39      7.72 o 
   8   1  15      419.01      439.12     22.77 o 
  -6   2  15      182.97      217.54     15.37 o 
  -5   2  15     1982.21     2122.95     77.16 o 
  -4   2  15       77.39      102.31     10.33 o 
  -3   2  15      149.82      146.20      8.90 o 
  -2   2  15     1392.64     1255.58     31.31 o 
  -1   2  15        0.94        0.53      2.89 o 
   0   2  15     1053.19     1014.18     47.79 o 
   1   2  15       72.85       82.80      7.31 o 
   2   2  15      669.01      695.96     21.20 o 
   3   2  15       16.80       19.77      4.91 o 
   4   2  15     1071.47      948.26     27.61 o 
   5   2  15      435.82      424.08     17.12 o 
   6   2  15       43.00       33.65      7.71 o 
   7   2  15       37.26       40.90      7.22 o 
   8   2  15      389.34      389.35     20.89 o 
  -6   3  15       13.61       13.00      6.78 o 
  -5   3  15      690.32      706.22     28.54 o 
  -4   3  15     1480.98     1387.94     43.73 o 
  -3   3  15       14.33       11.92      4.80 o 
  -2   3  15     1105.19     1052.00     27.58 o 
  -1   3  15      109.56      106.53     10.78 o 
   0   3  15      457.72      401.67     17.18 o 
   1   3  15      113.57      110.60      9.93 o 
   2   3  15      498.33      493.65     28.31 o 
   3   3  15      329.57      301.19     16.92 o 
   4   3  15      794.81      764.18     23.82 o 
   5   3  15       53.48       49.32     10.70 o 
   6   3  15       19.02       25.50      5.91 o 
   7   3  15     1252.32     1200.90     39.89 o 
   8   3  15       51.22       57.52      8.41 o 
  -6   4  15       17.86       51.14      9.85 o 
  -5   4  15      151.18      139.64     12.61 o 
  -4   4  15      923.90      966.07     33.99 o 
  -3   4  15     2069.89     2063.40     85.31 o 
  -2   4  15     2939.35     3067.44     65.16 o 
  -1   4  15      972.35      985.23     51.58 o 
   0   4  15        8.06       13.27      4.98 o 
   1   4  15        8.22        5.65      3.53 o 
   2   4  15       69.53       70.89      7.18 o 
   3   4  15       44.61       41.65      6.15 o 
   4   4  15       13.55       23.19      5.39 o 
   5   4  15      220.15      206.30     11.85 o 
   6   4  15        3.47       -2.88      4.29 o 
   7   4  15      667.20      687.19     24.10 o 
   8   4  15      421.11      435.92     19.17 o 
  -5   5  15       58.63       75.44     11.00 o 
  -4   5  15      582.45      554.58     24.47 o 
  -3   5  15      109.45      119.04     11.55 o 
  -2   5  15      380.89      424.23     15.55 o 
  -1   5  15     2232.00     2213.27     43.07 o 
   0   5  15     1305.10     1242.83     31.78 o 
   1   5  15     1313.31     1235.87     31.97 o 
   2   5  15      162.02      150.62      9.60 o 
   3   5  15      191.33      178.00     10.43 o 
   4   5  15      258.63      228.84     12.19 o 
   5   5  15     1406.51     1355.73     36.60 o 
   6   5  15     1086.33     1023.74     30.79 o 
   7   5  15     1010.62     1001.64     40.71 o 
   8   5  15      204.98      192.35     15.52 o 
  -4   6  15      386.10      418.01     21.34 o 
  -3   6  15      674.51      752.77     29.12 o 
  -2   6  15      352.57      331.71     14.33 o 
  -1   6  15     1622.78     1713.57     50.83 o 
   0   6  15      371.59      334.83     17.04 o 
   1   6  15     6625.49     6794.86    168.91 o 
   2   6  15      575.28      641.14     28.66 o 
   3   6  15      104.70       98.94     10.40 o 
   4   6  15       22.27       24.30      6.93 o 
   5   6  15      591.71      571.67     25.34 o 
   6   6  15     1066.20     1054.12     46.30 o 
   7   6  15      120.98      123.74     13.18 o 
  -4   7  15        4.36        5.83      9.84 o 
  -3   7  15      413.28      463.39     22.78 o 
  -2   7  15        3.21       14.02     10.83 o 
  -1   7  15      506.50      539.32     27.36 o 
   0   7  15        7.12        2.90      6.22 o 
   1   7  15     3568.93     3756.55    126.73 o 
   2   7  15      675.06      666.90     35.94 o 
   3   7  15      421.24      409.77     20.65 o 
   4   7  15      684.82      725.58     29.57 o 
   5   7  15        3.45       10.38      6.28 o 
   6   7  15     1540.90     1564.27     52.29 o 
  -2   8  15      167.30      176.04     14.82 o 
  -1   8  15      262.97      270.93     24.64 o 
   0   8  15       75.20       79.08     10.37 o 
   1   8  15      582.17      548.10     38.86 o 
   2   8  15     1642.21     1548.53     58.62 o 
   3   8  15      370.31      418.34     45.15 o 
   4   8  15     1368.27     1350.16     46.30 o 
   5   8  15      622.99      586.86     27.30 o 
   6   8  15       38.40       34.61      8.76 o 
  -1   9  15        0.64      -10.31      7.56 o 
   0   9  15        0.03        6.76      6.26 o 
   1   9  15       32.82       41.21      8.59 o 
   2   9  15      205.24      201.85     20.79 o 
   3   9  15      277.75      314.08     19.45 o 
   4   9  15     1098.84     1163.55     42.61 o 
  -3  -6  16        0.15       -3.09      5.10 o 
  -2  -6  16       67.93       51.73      8.02 o 
  -1  -6  16        3.17        2.86      4.84 o 
   0  -6  16      441.18      520.25     26.02 o 
   1  -6  16     1018.71      988.84     37.96 o 
   2  -6  16     1143.77     1257.08     59.68 o 
   3  -6  16      450.37      448.97     49.88 o 
  -4  -5  16       89.13       96.91     16.87 o 
  -3  -5  16      115.09      114.69      9.92 o 
  -2  -5  16      271.65      306.97     14.56 o 
  -1  -5  16       51.30       65.25      8.34 o 
   0  -5  16      359.46      342.81     19.79 o 
   1  -5  16      169.48      174.88     14.88 o 
   2  -5  16      647.11      676.11     35.86 o 
   3  -5  16     1907.34     1973.71     61.75 o 
   4  -5  16       57.40       41.76     12.13 o 
  -5  -4  16       50.77       76.12     12.04 o 
  -4  -4  16      302.16      304.88     14.60 o 
  -3  -4  16       39.00       41.75      6.84 o 
  -2  -4  16      508.18      515.61     18.46 o 
  -1  -4  16     1692.44     1642.41     62.60 o 
   0  -4  16      422.67      440.74     25.27 o 
   1  -4  16      212.10      231.85     15.98 o 
   2  -4  16        5.51        5.89      6.26 o 
   3  -4  16     1083.97      987.71     37.13 o 
   4  -4  16      354.79      368.71     20.86 o 
   5  -4  16      244.08      356.20     34.49 o 
  -5  -3  16        4.97        6.23      5.01 o 
  -4  -3  16       44.28       39.33      8.06 o 
  -3  -3  16     1889.86     1876.70     57.19 o 
  -2  -3  16      326.56      263.21     12.60 o 
  -1  -3  16       40.56       50.50      6.92 o 
   0  -3  16      602.33      627.46     26.12 o 
   1  -3  16     1774.22     1702.35     52.77 o 
   2  -3  16      118.93      137.24     12.47 o 
   3  -3  16     1010.28     1087.05     38.71 o 
   4  -3  16       28.35       15.64     12.79 o 
   5  -3  16      710.27      748.99     51.69 o 
   6  -3  16     1685.22     1902.04    141.88 o 
  -6  -2  16        0.59       10.25      6.62 o 
  -5  -2  16      207.45      188.60     11.74 o 
  -4  -2  16        1.87        5.09      5.60 o 
  -3  -2  16       49.96       58.10      8.29 o 
  -2  -2  16      868.32      849.12     24.52 o 
  -1  -2  16     1938.82     1890.36     55.84 o 
   0  -2  16      546.29      552.43     23.83 o 
   1  -2  16      813.98      844.29     31.39 o 
   2  -2  16     1789.70     1757.37     74.88 o 
   3  -2  16     1560.40     1574.94     50.12 o 
   4  -2  16       32.55       52.28      6.87 o 
   5  -2  16       27.55       42.45      6.57 o 
   6  -2  16     1255.84     1301.39     52.67 o 
   7  -2  16      158.81      163.42     14.96 o 
  -6  -1  16        0.48        4.49      5.91 o 
  -5  -1  16      634.45      688.10     22.86 o 
  -4  -1  16      100.33      101.22      8.47 o 
  -3  -1  16      156.64      159.04      9.56 o 
  -2  -1  16      138.94      151.34      9.18 o 
  -1  -1  16       82.11      103.53     10.02 o 
   0  -1  16     4604.25     4800.89    121.84 o 
   1  -1  16      431.55      424.76     20.32 o 
   2  -1  16      216.74      213.19     30.39 o 
   3  -1  16      118.36       97.55      9.37 o 
   4  -1  16       13.51       33.61      5.69 o 
   5  -1  16      670.68      673.27     21.70 o 
   6  -1  16      176.72      205.57     11.72 o 
   7  -1  16      778.78      757.88     46.49 o 
  -6   0  16        8.92        6.48      6.29 o 
  -5   0  16     1983.51     1993.49     58.67 o 
  -4   0  16      669.70      632.83     20.82 o 
  -3   0  16      138.62      153.86     13.95 o 
  -2   0  16      514.52      455.98     18.61 o 
  -1   0  16       64.00       66.90      9.20 o 
   0   0  16      908.55      868.92     42.52 o 
   1   0  16     1167.88     1100.69     36.87 o 
   2   0  16     2562.61     2537.67     70.81 o 
   3   0  16     1129.67     1110.30     28.99 o 
   4   0  16       20.18       14.49      4.54 o 
   5   0  16      198.67      214.33     11.47 o 
   6   0  16      167.19      186.59     10.96 o 
   7   0  16      428.00      509.66     24.54 o 
  -6   1  16       49.47       49.44     10.75 o 
  -5   1  16      189.72      195.32     14.27 o 
  -4   1  16     1797.30     1810.22     71.23 o 
  -3   1  16       72.87       77.63      7.84 o 
  -2   1  16     2194.97     2181.75     49.21 o 
  -1   1  16       23.30       29.88      6.40 o 
   0   1  16     2087.60     2051.72     58.48 o 
   1   1  16      205.14      183.28     24.68 o 
   2   1  16      401.19      362.25     14.53 o 
   3   1  16     3749.45     3795.44     81.75 o 
   4   1  16        1.13        2.49      4.29 o 
   5   1  16      306.29      309.14     27.40 o 
   6   1  16      163.84      169.36     13.53 o 
   7   1  16      125.51      111.37      8.98 o 
  -6   2  16       65.48       79.70     11.40 o 
  -5   2  16      575.98      668.51     27.89 o 
  -4   2  16     1429.56     1395.60     44.31 o 
  -3   2  16      371.04      373.84     14.76 o 
  -2   2  16     1455.97     1426.11     35.15 o 
  -1   2  16      150.66      134.87     14.25 o 
   0   2  16       32.49       37.06      7.22 o 
   1   2  16     1051.48     1103.89     33.27 o 
   2   2  16       36.85       34.15      5.80 o 
   3   2  16       36.93       33.99      5.82 o 
   4   2  16       65.94       59.43      7.50 o 
   5   2  16      795.75      774.49     25.25 o 
   6   2  16      192.92      216.68     12.63 o 
   7   2  16       38.60       33.06      5.69 o 
   8   2  16        1.02        9.24      7.03 o 
  -5   3  16       91.82       79.94     11.25 o 
  -4   3  16       17.20       12.57      6.54 o 
  -3   3  16     3275.96     3307.05     70.77 o 
  -2   3  16     2585.10     2628.57     57.57 o 
  -1   3  16      107.09      129.92     10.49 o 
   0   3  16      492.74      444.93     45.31 o 
   1   3  16      833.04      890.64     25.29 o 
   2   3  16      260.30      230.24     18.79 o 
   3   3  16     1307.16     1206.18     32.64 o 
   4   3  16       41.78       38.14      6.25 o 
   5   3  16     1522.33     1492.20     39.50 o 
   6   3  16     1425.93     1402.22     38.40 o 
   7   3  16      310.26      316.31     15.81 o 
   8   3  16      548.00      605.38     23.44 o 
  -5   4  16       85.86      113.90     12.80 o 
  -4   4  16       46.77       63.80     16.34 o 
  -3   4  16     1044.45     1043.88     35.66 o 
  -2   4  16     2119.22     2106.46     63.63 o 
  -1   4  16     1994.20     1994.21    124.87 o 
   0   4  16      315.18      300.88     13.03 o 
   1   4  16      228.27      248.51     11.85 o 
   2   4  16     1409.97     1363.37     35.18 o 
   3   4  16       37.68       37.74      6.10 o 
   4   4  16      173.04      191.30     11.29 o 
   5   4  16     2187.01     2078.53     50.99 o 
   6   4  16     1408.98     1435.96     52.42 o 
   7   4  16       31.47       27.12      6.84 o 
  -5   5  16      271.50      375.69     30.47 o 
  -4   5  16       12.73       22.54      7.30 o 
  -3   5  16      177.34      197.71     14.19 o 
  -2   5  16      227.24      232.84     11.66 o 
  -1   5  16      214.43      221.37     12.87 o 
   0   5  16      932.43      882.92     25.41 o 
   1   5  16      869.16      887.38     25.75 o 
   2   5  16      391.82      401.70     25.46 o 
   3   5  16      274.72      264.97     13.01 o 
   4   5  16      447.18      458.88     18.11 o 
   5   5  16        6.32        6.23      4.49 o 
   6   5  16      163.47      177.10     14.04 o 
   7   5  16       34.13       38.50     15.63 o 
  -4   6  16      544.61      603.47     26.75 o 
  -3   6  16      299.18      325.50     18.45 o 
  -2   6  16       12.78        0.87      7.95 o 
  -1   6  16      507.60      496.19     28.23 o 
   0   6  16     1644.70     1666.04     50.53 o 
   1   6  16      929.59      845.04     31.22 o 
   2   6  16     2911.40     2745.07     76.80 o 
   3   6  16       62.30       53.80      9.04 o 
   4   6  16      245.68      248.69     15.80 o 
   5   6  16       42.79       39.37      8.36 o 
   6   6  16       44.22       58.45     14.01 o 
   7   6  16        4.14       13.78      7.29 o 
  -3   7  16       88.03       75.82     16.22 o 
  -2   7  16     1065.68     1226.62     59.29 o 
  -1   7  16        0.68        8.06      7.20 o 
   0   7  16      394.14      417.22     20.34 o 
   1   7  16      365.89      312.10     17.61 o 
   2   7  16      887.86      838.64     37.52 o 
   3   7  16     2450.18     2396.15    142.43 o 
   4   7  16      465.68      444.60     22.52 o 
   5   7  16      214.91      238.91     29.01 o 
   6   7  16       15.35        5.26      6.32 o 
  -2   8  16     1348.35     1430.00     68.19 o 
  -1   8  16      463.32      499.11     34.96 o 
   0   8  16      642.11      641.30     27.14 o 
   1   8  16       27.21       45.82      8.76 o 
   2   8  16     1625.01     1654.14     53.07 o 
   3   8  16     2271.66     2349.52     70.29 o 
   4   8  16       79.91       93.37     11.88 o 
   5   8  16     1638.19     1539.92     52.34 o 
   1   9  16      570.94      672.42     29.17 o 
   2   9  16        4.83       11.21      6.67 o 
   3   9  16      244.08      189.23     15.54 o 
  -1  -6  17      162.76      161.42     14.61 o 
   0  -6  17       58.07       70.12     19.92 o 
   1  -6  17        2.01        5.43      6.85 o 
  -3  -5  17      800.77      891.88     29.13 o 
  -2  -5  17      183.26      175.32     11.72 o 
  -1  -5  17      713.60      674.25     29.53 o 
   0  -5  17       16.51       11.68      9.17 o 
   1  -5  17      183.79      185.78     15.21 o 
   2  -5  17       61.03       73.52     11.40 o 
   3  -5  17       11.88       35.86      9.17 o 
  -4  -4  17       59.59       42.55      6.50 o 
  -3  -4  17      806.07      764.45     24.67 o 
  -2  -4  17      742.33      713.39     23.27 o 
  -1  -4  17     2523.67     2661.95     76.38 o 
   0  -4  17     2508.21     2491.21     72.49 o 
   1  -4  17      176.65      147.25     13.32 o 
   2  -4  17       44.34       26.62      7.79 o 
   3  -4  17      142.82      151.14     13.70 o 
   4  -4  17      459.69      530.15     26.14 o 
   5  -4  17      313.44      308.88     32.52 o 
  -5  -3  17      575.70      622.88     22.46 o 
  -4  -3  17       27.55       24.71      6.16 o 
  -3  -3  17      216.30      190.90     11.33 o 
  -2  -3  17      335.36      343.92     15.03 o 
  -1  -3  17     1384.07     1374.61     45.52 o 
   0  -3  17     2256.09     2317.19     67.60 o 
   1  -3  17       15.82       19.54      7.24 o 
   2  -3  17      322.17      350.16     19.71 o 
   3  -3  17       14.91        4.62      5.94 o 
   4  -3  17      459.83      507.73     59.80 o 
   5  -3  17        1.05       -0.11      6.24 o 
  -5  -2  17       14.37       11.85      5.58 o 
  -4  -2  17      668.43      591.10     39.67 o 
  -3  -2  17       55.32       50.51      9.86 o 
  -2  -2  17       98.98       86.99     11.15 o 
  -1  -2  17      479.38      510.31     23.23 o 
   0  -2  17      583.41      531.40     24.16 o 
   1  -2  17        6.26        1.61      5.33 o 
   2  -2  17      947.01      892.76     48.74 o 
   3  -2  17      869.82      901.02     34.50 o 
   4  -2  17        4.41        3.57      6.10 o 
   5  -2  17       41.14       58.35     10.00 o 
   6  -2  17       22.67       26.42      9.09 o 
  -5  -1  17      117.42      102.38      9.57 o 
  -4  -1  17      314.95      328.98     18.35 o 
  -3  -1  17     1096.40     1139.52     47.66 o 
  -2  -1  17        2.24        3.78      8.27 o 
  -1  -1  17      590.23      575.38     29.17 o 
   0  -1  17       20.58       33.72      7.28 o 
   1  -1  17      438.11      462.14     21.97 o 
   2  -1  17     1223.08     1155.23     39.88 o 
   3  -1  17     1922.88     1953.12     59.28 o 
   4  -1  17     1954.39     2041.81     89.42 o 
   5  -1  17      337.99      460.16     29.33 o 
   6  -1  17       29.99       23.02      5.82 o 
  -5   0  17      673.85      767.86     33.07 o 
  -4   0  17     1156.38     1203.20     32.87 o 
  -3   0  17      154.94      149.76     10.60 o 
  -2   0  17      150.58      167.71     25.94 o 
  -1   0  17     1034.18      941.87     33.78 o 
   0   0  17      359.35      334.99     17.87 o 
   1   0  17      105.49      113.99     23.35 o 
   2   0  17       47.50       53.02      9.04 o 
   3   0  17      891.30      888.64     25.14 o 
   4   0  17        8.68       11.43      4.42 o 
   5   0  17      369.96      406.79     16.20 o 
   6   0  17      615.71      604.11     39.36 o 
   7   0  17      190.73      225.68     16.27 o 
  -5   1  17     1027.31      958.70     35.64 o 
  -4   1  17       81.29       91.81      9.60 o 
  -3   1  17     3621.51     3852.42     81.25 o 
  -2   1  17       34.77       39.95      7.87 o 
  -1   1  17     3071.20     3157.59     84.85 o 
   0   1  17        0.61        6.22      5.04 o 
   1   1  17      126.54      127.16     11.49 o 
   2   1  17     1250.00     1186.22     39.78 o 
   3   1  17     1021.13     1082.60     30.66 o 
   4   1  17       61.51       71.45      8.51 o 
   5   1  17      968.41      924.91     24.33 o 
   6   1  17      162.64      173.86     10.88 o 
   7   1  17        0.75        6.91      4.72 o 
  -5   2  17      418.93      404.74     21.55 o 
  -4   2  17       38.91       51.57      9.19 o 
  -3   2  17     1395.76     1412.35     37.60 o 
  -2   2  17     1802.05     1732.69     51.94 o 
  -1   2  17     3827.83     3881.89    120.58 o 
   0   2  17      275.98      258.55     15.04 o 
   1   2  17     1266.47     1193.67     39.34 o 
   2   2  17     1348.01     1372.44     36.69 o 
   3   2  17        0.16        8.51      4.38 o 
   4   2  17      148.33      144.27     13.37 o 
   5   2  17       47.48       50.36     12.30 o 
   6   2  17      891.30      869.01     42.24 o 
   7   2  17      168.42      161.77     11.44 o 
  -5   3  17     1163.56     1157.29     64.41 o 
  -4   3  17      153.81      154.54     12.97 o 
  -3   3  17     1308.57     1294.04     33.89 o 
  -2   3  17       20.19       24.34      7.52 o 
  -1   3  17      498.49      473.20     21.19 o 
   0   3  17     1670.10     1748.79     63.15 o 
   1   3  17      863.75      849.29     31.03 o 
   2   3  17     1785.18     1828.28     67.19 o 
   3   3  17      600.62      556.12     38.49 o 
   4   3  17      107.60       98.61      9.36 o 
   5   3  17       60.51       54.41      7.89 o 
   6   3  17       51.10       50.96      9.85 o 
   7   3  17     1028.98      977.07     31.35 o 
  -4   4  17      360.67      358.73     20.08 o 
  -3   4  17      322.68      310.73     17.70 o 
  -2   4  17      209.22      204.25     33.34 o 
  -1   4  17      334.50      316.93     23.15 o 
   0   4  17       22.51       26.92      6.96 o 
   1   4  17        6.03        4.18      4.15 o 
   2   4  17     4044.89     3980.11     85.06 o 
   3   4  17     2701.37     2598.97     59.91 o 
   4   4  17       79.74       65.04      8.33 o 
   5   4  17        6.37       11.61      5.85 o 
   6   4  17       86.04      114.11     17.33 o 
   7   4  17      694.13      726.01     25.95 o 
  -4   5  17      322.21      408.99     21.60 o 
  -3   5  17       37.81       55.77      9.54 o 
  -2   5  17      515.33      537.59     52.67 o 
  -1   5  17       73.78       59.88      8.92 o 
   0   5  17       72.47       87.82      8.45 o 
   1   5  17      279.43      305.47     13.96 o 
   2   5  17      328.43      339.07     15.06 o 
   3   5  17     1417.71     1457.20     47.82 o 
   4   5  17        2.81        6.80      5.05 o 
   5   5  17     1339.93     1352.59     37.76 o 
   6   5  17        6.76       11.22      6.85 o 
   7   5  17      253.18      285.72     18.73 o 
  -3   6  17      249.59      286.05     25.59 o 
  -1   6  17      144.01      127.39     15.27 o 
   0   6  17        0.05        3.82      5.48 o 
   1   6  17      706.29      690.02     27.68 o 
   2   6  17        0.71        3.52      5.40 o 
   3   6  17     2713.62     2694.70     90.35 o 
   4   6  17        8.87       15.46      7.12 o 
   5   6  17     1318.67     1455.01     49.05 o 
   6   6  17      721.50      737.89     31.67 o 
  -1   7  17      839.56      919.47     33.72 o 
   0   7  17        5.78        1.04      5.79 o 
   1   7  17       89.54      100.47     11.41 o 
   2   7  17        2.55       -1.77      5.29 o 
   3   7  17        4.66        9.88      6.15 o 
   4   7  17      218.52      217.05     15.75 o 
   5   7  17      963.46      935.58     36.87 o 
  -1   8  17      715.22      741.69     44.88 o 
   0   8  17      203.38      206.02     21.53 o 
   1   8  17       68.31       95.42     12.07 o 
   2   8  17       65.70      123.44     16.97 o 
   3   8  17        6.29       11.68      7.15 o 
   4   8  17      241.71      257.19     17.86 o 
  -1  -5  18      180.53      156.75     14.79 o 
   0  -5  18        8.01       12.93     11.02 o 
   1  -5  18      492.02      469.79     24.96 o 
   2  -5  18      507.42      550.81     27.73 o 
  -3  -4  18       50.71       60.29      8.60 o 
  -2  -4  18       96.02      111.52     12.71 o 
  -1  -4  18      187.26      213.36     16.21 o 
   0  -4  18      482.01      491.28     24.54 o 
   1  -4  18       27.40       24.98      7.79 o 
   2  -4  18       42.54       39.73     13.31 o 
   3  -4  18      724.56      761.98     33.02 o 
   4  -4  18        1.76       14.18     13.35 o 
  -4  -3  18      482.36      526.67     26.15 o 
  -3  -3  18      109.28      133.37     10.02 o 
  -2  -3  18      268.43      277.36     17.52 o 
  -1  -3  18       51.16       49.71      9.24 o 
   0  -3  18       40.50       61.28     10.25 o 
   1  -3  18     1367.69     1418.85     68.15 o 
   2  -3  18      383.64      393.75     21.50 o 
   3  -3  18      123.48      168.09     14.64 o 
   4  -3  18      524.80      570.68     40.47 o 
   5  -3  18        0.56        2.12      7.48 o 
  -4  -2  18      186.62      213.81     12.40 o 
  -3  -2  18      753.49      787.63     24.82 o 
  -2  -2  18        4.59        0.28      5.07 o 
  -1  -2  18      122.52      137.49     12.33 o 
   0  -2  18      767.70      831.65     32.55 o 
   1  -2  18      526.43      518.12     24.40 o 
   2  -2  18     1152.55     1127.26     40.48 o 
   3  -2  18      213.29      241.44     16.72 o 
   4  -2  18     1742.64     1648.83     54.38 o 
   5  -2  18       12.98       27.86      8.58 o 
  -4  -1  18        9.23       14.29      5.22 o 
  -3  -1  18     1461.97     1417.41     71.10 o 
  -2  -1  18      375.12      389.69     20.12 o 
  -1  -1  18     2671.83     2679.81     75.49 o 
   0  -1  18      193.72      189.93     14.01 o 
   1  -1  18      570.14      554.02     25.07 o 
   2  -1  18      131.68      138.13     12.64 o 
   3  -1  18        7.88        8.11      5.94 o 
   4  -1  18     1863.80     1927.17    123.77 o 
   5  -1  18       63.99       74.27      8.17 o 
   6  -1  18      867.67      896.94     27.90 o 
  -5   0  18       18.68       20.23      7.26 o 
  -4   0  18      248.23      305.93     14.51 o 
  -3   0  18     1218.05     1219.56     41.63 o 
  -2   0  18      346.43      331.88     19.61 o 
  -1   0  18       27.95       23.23      7.12 o 
   0   0  18       92.51      101.82     10.97 o 
   1   0  18      131.78      158.49     13.10 o 
   2   0  18      594.33      544.05     66.26 o 
   3   0  18      183.67      204.31     15.29 o 
   4   0  18      344.01      354.75     21.09 o 
   5   0  18        3.00        5.92      4.90 o 
   6   0  18      523.43      588.31     20.95 o 
  -5   1  18       16.70       16.88      9.09 o 
  -4   1  18        9.16       18.13      5.48 o 
  -3   1  18        2.85        9.76      6.61 o 
  -2   1  18     2649.27     2734.53    130.62 o 
  -1   1  18        2.05        3.72      5.54 o 
   0   1  18      122.73      169.29     13.25 o 
   1   1  18        9.28       10.59      5.99 o 
   2   1  18     1106.85     1132.47     39.39 o 
   3   1  18       84.89      107.58     17.91 o 
   4   1  18      119.77      127.34     12.65 o 
   5   1  18       27.19       44.25      6.84 o 
   6   1  18      559.37      587.90     28.83 o 
  -4   2  18       89.80       89.29     11.66 o 
  -3   2  18      111.90      101.28     12.52 o 
  -2   2  18        2.17        4.57      8.15 o 
  -1   2  18      571.71      597.48     41.61 o 
   0   2  18     1504.38     1538.57     48.16 o 
   1   2  18      558.65      457.23     21.68 o 
   2   2  18        6.09        2.80      5.88 o 
   3   2  18     2379.45     2178.64    101.17 o 
   4   2  18      147.36      153.24     11.09 o 
   5   2  18       10.98        7.11      6.21 o 
   6   2  18      323.28      333.76     16.53 o 
  -4   3  18       75.10       86.45     11.58 o 
  -3   3  18      238.13      267.91     16.28 o 
  -2   3  18      504.42      429.36     37.12 o 
  -1   3  18       15.64       15.60      6.22 o 
   0   3  18       72.30       63.52     12.01 o 
   1   3  18     1866.68     1965.27     80.31 o 
   2   3  18       60.71       54.25      9.29 o 
   3   3  18     2868.00     2803.90    115.57 o 
   4   3  18       14.28       11.74      5.15 o 
   5   3  18     1547.03     1490.30     40.75 o 
   6   3  18      143.38      142.82     11.39 o 
  -4   4  18      262.75      293.96     25.71 o 
  -3   4  18     1279.18     1243.87     60.23 o 
  -2   4  18      126.54      141.59     17.28 o 
  -1   4  18        2.33        9.74      6.10 o 
   0   4  18        5.05        9.33      6.73 o 
   1   4  18      371.79      373.30     19.23 o 
   2   4  18     2407.05     2263.02     53.71 o 
   3   4  18     2166.28     2084.59     50.92 o 
   4   4  18      239.06      214.53     17.66 o 
   5   4  18      878.97      840.62     27.68 o 
   6   4  18        7.00        9.40      5.63 o 
  -3   5  18     2264.16     2264.99     93.46 o 
  -2   5  18      874.56      950.25     47.75 o 
  -1   5  18     1920.38     2033.32     59.74 o 
   0   5  18       80.98       92.52     10.60 o 
   1   5  18       53.28       57.25      9.83 o 
   2   5  18      135.62      129.02      9.99 o 
   3   5  18      412.36      383.91     16.73 o 
   4   5  18     2924.87     2886.19     66.94 o 
   5   5  18       69.05       81.25     11.52 o 
   6   5  18      525.86      601.30     63.62 o 
  -1   6  18      911.17      956.56     47.56 o 
   0   6  18     1321.14     1294.26     59.60 o 
   1   6  18      491.15      443.84     21.79 o 
   2   6  18        3.05       -0.04      5.23 o 
   3   6  18      666.36      655.09     42.16 o 
   4   6  18     1704.00     1639.59     53.32 o 
   5   6  18      324.04      327.14     19.56 o 
   0   7  18     1591.91     1720.21     54.26 o 
   1   7  18      125.02      125.71     11.84 o 
   2   7  18     1462.21     1488.83     49.42 o 
   3   7  18      418.77      490.44     31.97 o 
   4   7  18        7.72       15.00      6.99 o 
  -1  -4  19       98.16      124.28     14.35 o 
   0  -4  19      325.16      369.77     26.49 o 
   1  -4  19       28.58       29.86      9.07 o 
   2  -4  19      562.79      595.81     28.48 o 
  -2  -3  19      434.82      428.78     25.71 o 
  -1  -3  19      111.20      122.76     13.28 o 
   0  -3  19     1759.58     1663.80     56.57 o 
   1  -3  19      612.71      646.89     45.78 o 
   2  -3  19      833.18      769.44     32.81 o 
   3  -3  19       21.11       36.22      9.33 o 
   4  -3  19      930.23      996.00     39.69 o 
  -3  -2  19      151.07      132.04     13.19 o 
  -2  -2  19      303.53      343.80     20.09 o 
  -1  -2  19       18.01       33.10      8.24 o 
   0  -2  19      761.83      744.25     31.19 o 
   1  -2  19        5.69        7.74      6.55 o 
   2  -2  19       48.94       32.41      9.21 o 
   3  -2  19      809.34      736.27     31.80 o 
   4  -2  19      144.36      157.05     14.58 o 
  -4  -1  19      111.31      124.44     10.06 o 
  -3  -1  19      283.01      276.02     17.54 o 
  -2  -1  19     1452.85     1530.88     50.11 o 
  -1  -1  19      441.58      449.31     52.67 o 
   0  -1  19     1536.24     1601.93     64.48 o 
   1  -1  19      115.02      113.51     12.19 o 
   2  -1  19        3.58        3.99      5.95 o 
   3  -1  19       70.18       97.60     13.98 o 
   4  -1  19      517.93      567.93     40.43 o 
   5  -1  19       55.86       79.89     13.15 o 
  -4   0  19       16.64       25.75      8.19 o 
  -3   0  19      144.16      168.46     14.20 o 
  -2   0  19      434.85      442.27     50.98 o 
  -1   0  19     4119.59     4034.54    156.25 o 
   0   0  19      146.35      182.08     14.27 o 
   1   0  19      151.32      185.62     14.79 o 
   2   0  19        1.68       -6.38      4.94 o 
   3   0  19      156.84      152.30     26.85 o 
   4   0  19      327.89      325.95     19.62 o 
   5   0  19       51.68       56.77      7.60 o 
  -4   1  19     2206.77     2324.99     68.72 o 
  -3   1  19       23.75       24.39     10.71 o 
  -2   1  19       41.15       48.87      9.33 o 
  -1   1  19      611.92      648.99     27.49 o 
   0   1  19      159.99      153.98     13.17 o 
   1   1  19     2526.27     2567.87     73.69 o 
   2   1  19      148.44      198.49     19.61 o 
   3   1  19     1719.05     1768.07     55.92 o 
   4   1  19      444.25      417.12     22.25 o 
   5   1  19      275.93      320.15     14.78 o 
   6   1  19       18.17       22.47      6.21 o 
  -4   2  19       64.07       56.61     15.12 o 
  -3   2  19     1480.88     1635.18     83.66 o 
  -2   2  19     1482.98     1498.61     61.26 o 
  -1   2  19      141.06      154.31     13.15 o 
   0   2  19       74.94       77.20     10.75 o 
   1   2  19      904.07      830.56     32.06 o 
   2   2  19      795.48      722.51     52.20 o 
   3   2  19      714.22      695.69     29.35 o 
   4   2  19     1556.24     1480.45     40.50 o 
   5   2  19        5.51       18.00      6.47 o 
   6   2  19        6.59       13.24      6.38 o 
  -3   3  19      394.77      392.78     20.84 o 
  -2   3  19      198.86      216.28     15.04 o 
  -1   3  19     1029.73     1038.26     37.05 o 
   0   3  19        4.08       24.49      7.02 o 
   1   3  19       45.34       34.20      8.09 o 
   2   3  19      887.09      891.43     40.39 o 
   3   3  19      188.43      204.02     12.29 o 
   4   3  19     2213.47     2327.81     56.72 o 
   5   3  19      347.23      366.04     17.52 o 
   6   3  19     1653.87     1750.21     48.58 o 
  -3   4  19      366.91      402.42     31.42 o 
  -2   4  19      517.33      516.59     23.90 o 
  -1   4  19      102.54      121.54     11.84 o 
   0   4  19       80.45       91.90     12.01 o 
   1   4  19      474.10      462.85     22.28 o 
   2   4  19        7.68        5.45      5.99 o 
   3   4  19       79.54       83.81      9.48 o 
   4   4  19     1408.09     1365.94     38.34 o 
   5   4  19      155.07      160.10     17.58 o 
  -2   5  19     2606.63     2399.47     98.73 o 
  -1   5  19      126.62      147.34     12.90 o 
   0   5  19     1056.47     1018.08     36.60 o 
   1   5  19      825.33      795.07     30.93 o 
   2   5  19      176.16      146.01     10.67 o 
   3   5  19       13.21       15.20      7.24 o 
   4   5  19        1.03        7.89      5.36 o 
   5   5  19      880.55      968.89     37.31 o 
  -1   6  19       77.90       73.54     14.17 o 
   0   6  19      802.94      879.24     45.90 o 
   1   6  19     1542.18     1502.83     67.79 o 
   2   6  19      449.39      460.28     22.78 o 
   3   6  19       34.82       43.34      9.03 o 
   4   6  19        1.75        1.92      6.41 o 
   1   7  19     1089.14     1013.09     37.96 o 
   2   7  19      180.24      206.40     15.62 o 
  -1  -3  20      632.20      660.77     30.18 o 
   0  -3  20      485.58      535.95     26.69 o 
   1  -3  20      178.17      189.79     32.68 o 
   2  -3  20      261.74      296.99     38.27 o 
  -2  -2  20      298.80      282.48     18.65 o 
  -1  -2  20      160.76      175.38     41.65 o 
   0  -2  20       79.44       68.02     11.35 o 
   1  -2  20     1269.38     1349.52     47.60 o 
   2  -2  20       88.89      102.91     13.45 o 
   3  -2  20      109.35       81.13     12.58 o 
  -2  -1  20      863.26      896.87     35.41 o 
  -1  -1  20      739.84      717.02     30.92 o 
   0  -1  20       83.45      104.25     12.54 o 
   1  -1  20      951.36      935.43     40.35 o 
   2  -1  20      240.06      210.04     16.12 o 
   3  -1  20      508.99      479.07     30.12 o 
   4  -1  20      474.64      460.05     50.12 o 
  -3   0  20      473.10      441.83     70.19 o 
  -2   0  20        0.86        9.68      6.49 o 
  -1   0  20       27.63       40.58      8.95 o 
   0   0  20     1016.94     1027.77     38.40 o 
   1   0  20      381.29      344.10     36.02 o 
   2   0  20       61.78       60.46     14.09 o 
   3   0  20      210.98      202.27     15.85 o 
   4   0  20     1105.52     1056.97     40.61 o 
  -3   1  20      346.49      330.90     29.21 o 
  -2   1  20      356.84      378.69     21.18 o 
  -1   1  20      243.66      303.21     18.56 o 
   0   1  20      403.37      438.81     22.52 o 
   1   1  20       43.04       47.03      9.62 o 
   2   1  20      882.82      771.46     84.56 o 
   3   1  20      417.36      479.58     30.00 o 
   4   1  20     1310.09     1303.95     46.32 o 
   5   1  20      173.92      185.50     16.25 o 
  -3   2  20      277.66      308.65     31.26 o 
  -2   2  20     1197.27     1381.71     95.39 o 
  -1   2  20      120.89      120.96     12.70 o 
   0   2  20      116.81      142.05     13.43 o 
   1   2  20      139.09      154.14     13.37 o 
   2   2  20       20.41       25.49      8.23 o 
   3   2  20      790.03      802.44     56.34 o 
   4   2  20      355.32      344.57     20.72 o 
   5   2  20     1332.09     1488.04     42.17 o 
  -2   3  20      467.47      385.36     21.13 o 
  -1   3  20     1096.08     1118.63     39.79 o 
   0   3  20     1549.90     1536.86     55.08 o 
   1   3  20      399.27      367.68     20.15 o 
   2   3  20       81.38       95.61     11.96 o 
   3   3  20       37.64       60.51     10.71 o 
   4   3  20        3.49       10.81      7.84 o 
   5   3  20     1020.18     1007.65     32.21 o 
  -2   4  20      339.63      406.55     21.57 o 
  -1   4  20      398.21      403.76     21.20 o 
   0   4  20      942.14      943.18     35.57 o 
   1   4  20     2729.30     2848.26     80.67 o 
   2   4  20      147.21      132.80     13.72 o 
   3   4  20        2.09        4.39      6.31 o 
   4   4  20        2.33        3.40      5.10 o 
  -1   5  20      598.39      591.58     26.46 o 
   0   5  20      329.25      324.27     19.09 o 
   1   5  20     1162.05     1085.25     39.02 o 
   2   5  20      321.02      298.38     18.51 o 
   3   5  20      554.02      581.40     22.30 o 
   4   5  20      176.56      166.72     19.72 o 
   1   6  20      370.14      385.10     28.66 o 
   2   6  20        7.03        3.65      6.49 o 
  -1  -1  21        6.45        8.52      6.90 o 
   0  -1  21      388.39      396.22     22.55 o 
   1  -1  21       12.00        8.10      7.34 o 
   2  -1  21      831.20      947.83     38.10 o 
  -1   0  21       44.04       52.02     10.21 o 
   0   0  21      284.69      331.17     20.68 o 
   1   0  21       32.45       41.09      9.70 o 
   2   0  21      307.77      340.49     20.79 o 
   3   0  21      617.29      661.82     32.08 o 
  -1   1  21     1671.84     1527.73     51.18 o 
   0   1  21        6.80       20.06      9.68 o 
   1   1  21      576.50      570.19     71.73 o 
   2   1  21        1.17        8.92      7.11 o 
   3   1  21      335.03      325.03     23.42 o 
  -1   2  21      936.71      913.63     35.96 o 
   0   2  21       37.87       36.28      9.20 o 
   1   2  21     1546.31     1520.17     62.12 o 
   2   2  21       11.63       17.37      7.62 o 
   3   2  21      701.43      690.02     30.58 o 
   4   2  21      207.95      220.36     17.01 o 
  -1   3  21      956.20      888.99     64.33 o 
   0   3  21      199.10      217.72     16.02 o 
   1   3  21      453.20      429.58     22.93 o 
   2   3  21      569.83      543.08     26.31 o 
   3   3  21      291.28      238.72     17.59 o 
   0   4  21      443.70      489.49     24.23 o 
   1   4  21      105.19      118.66     13.69 o 
   2   4  21     1819.55     1863.48     59.16 o 
   3   4  21       51.59       65.47     13.35 o 
                                                 
